# Supplementary material for: Large-scale survey, animal models, and computational modeling identify histological neurodegenerative biomarkers for traumatic optic neuropathy
Source: JCI Insight. 2025 Jun 17;10(14):e190682. doi: 10.1172/jci.insight.190682 (PMC12288978; doi:10.1172/jci.insight.190682)
Supplement: Supporting data values [file jciinsight-10-190682-s237.xlsx]

## Sheet: Fig.2A
ID	Time interval	VAcc of Injury eye
010202	13	FC
010203	62	20/1000
010204	30	20/33
010206	21	NLP
010207	15	20/40
010208	31	FC
010209	1	NLP
010210	2	20/400
010211	11	20/67
010212	61	20/67
010213	6	HM
010214	65	FC
010215	6	NLP
010216	14	NLP
010217	11	20/67
010218	100	FC
010219	266	20/50
010220	25	NLP
010221	61	20/2000
010222	61	FC
010223	8	LP
010224	0	NLP
010225	92	NLP
010226	2	20/100
010227	31	20/67
010228	7	20/400
010229	17	NLP
010230	2	FC
010231	20	20/33
010232	9	LP
010233	6	NLP
010234	9	20/200
010235	20	NLP
010236	24	20/1000
010237	4	20/2000
010238	8	20/1250
010239	34	NLP
010240	4	LP
010241	32	20/1000
010242	1	FC
010243	42	HM
010244	11	NLP
010245	0	LP
010246	3	NLP
010247	13	NLP
010248	4	NLP
010249	31	20/40
010250	59	HM
010251	4	NLP
010252	38	NLP
010253	17	LP
010254	0	HM
010255	12	HM
010256	3	NLP
010257	4	LP
010258	2	HM
010259	60	20/50
010260	2	LP
010261	11	NLP
010262	20	20/2000
010263	11	FC
010264	23	NLP
010265	27	LP
010266	62	NLP
010267	7	NLP
010268	12	NLP
010269	8	20/67
010270	186	LP
010271	255	20/100
010272	74	20/200
010273	0	NLP
010274	30	20/33
010275	22	NLP
010276	38	LP
010277	21	20/50
010278	66	NLP
010279	5	NLP
010280	27	20/200
010281	9	NLP
010282	36	NLP
010283	66	NLP
010284	11	20/29
010285	104	NLP
010286	148	20/200
010287	22	20/20
010288	13	HM
010289	3	LP
010290	56	20/1000
010291	115	20/33
010292	12	NLP
010293	15	LP
010294	25	20/50
010295	29	FC
010296	50	NLP
010297	15	NLP
010298	6	NLP
010299	258	HM
010300	8	FC
010301	27	NLP
010302	9	FC
010303	283	20/80
010304	119	LP
010305	3	NLP
010306	4	NLP
010307	3	FC
010308	8	FC
010309	19	NLP
010310	14	FC
010311	93	FC
010312	19	NLP
010313	28	NLP
010314	45	NLP
010315	49	NLP
010316	33	NLP
010317	68	LP
010318	90	20/400
010319	104	20/100
010320	14	20/400
010321	21	NLP
010322	18	NLP
010323	3	NLP
010324	5	NLP
010325	3	NLP
010326	3	LP
010327	95	NLP
010328	13	NLP
010329	3	NLP
010330	20	20/200
010331	53	NLP
010332	35	NLP
010333	9	NLP
010334	0	FC
010743	21	20/100
010744	8	20/1000
010745	5	NLP
010746	16	HM
010747	1	HM
010748	3	NLP
010749	31	20/20
010750	62	NLP
010751	7	20/100
010752	13	NLP
010753	1	NLP
010754	1	FC
010755	14	HM
010756	18	NLP
010757	1	20/1667
010758	92	FC
010759	17	NLP
010760	20	FC
010761	0	NLP
010762	14	20/100
010763	33	FC
010764	1	NLP
010765	32	NLP
010766	32	20/40
010767	8	NLP
010768	31	NLP
010769	21	20/1000
010770	6	NLP
010771	34	NLP
010772	30	FC
010773	21	NLP
010774	63	NLP
010775	34	FC
010776	9	FC
010777	7	20/2000
010778	1	NLP
010779	29	FC
010780	47	HM
010781	24	20/2000
010782	184	FC
010783	6	20/20
010784	5	20/133
010785	10	NLP
010786	6	HM
010789	15	NLP
010790	64	20/400
010791	5	FC
010792	66	HM
010793	1	20/100
010794	33	20/500
010795	24	FC
010796	0	HM
010797	25	FC
010798	6	NLP
010799	66	HM
010800	13	NLP
010801	6	NLP
010802	9	NLP
010803	5	20/200
010804	31	FC
010805	10	20/50
010806	34	NLP
010807	5	HM
010808	15	FC
010809	12	20/400
010810	185	20/25
010811	21	NLP
010812	22	20/33
010813	5	LP
010814	62	HM
010815	2	NLP
010816	12	NLP
010817	13	HM
010818	21	20/400
010819	100	FC
010820	63	20/25
010821	15	NLP
010822	28	NLP
010823	16	NLP
010824	59	FC
010825	21	NLP
010826	4	NLP
010827	6	NLP
010828	21	20/133
010829	5	NLP
010830	21	20/33
010831	10	20/100
010832	42	20/1250
010833	7	HM
010834	10	NLP
010835	16	20/1000
010836	2	NLP
010837	13	20/400
010838	2	20/1000
010839	4	NLP
010840	114	LP
010841	89	FC
010842	5	NLP
010843	5	NLP
010844	2	20/2000
010845	118	NLP
010846	70	20/200
010847	5	HM
010848	8	FC
010849	5	HM
010850	11	FC
010851	5	20/200
010852	2	LP
010853	31	20/200
010854	9	20/1000
010855	46	NLP
010856	20	NLP
010857	35	20/100
010858	17	HM
010859	140	20/400
010860	11	LP
010861	28	HM
010862	0	LP
010863	64	20/250
010864	21	20/33
010865	20	NLP
010866	27	NLP
010867	23	20/400
010868	60	FC
010869	2	NLP
010870	7	NLP
010871	24	NLP
010872	15	NLP
010873	1	FC
010874	10	20/1000
010875	7	NLP
010876	7	20/500
010877	194	20/133
010878	22	NLP
010879	3	NLP
010880	152	20/333
010881	98	FC
010882	52	20/333
010883	23	20/25
010884	72	20/800
010885	15	20/1000
010886	10	HM
010887	4	20/400
010888	12	20/500
010889	4	NLP
010890	10	LP
010891	11	20/200
010892	46	FC
010893	39	NLP
010894	57	NLP
010895	0	NLP
010896	0	20/1667
010897	82	20/80
010898	9	20/167
010899	122	20/667
010901	0	20/20
010902	27	20/50
010903	31	20/1667
010911	2	NLP
010919	3	NLP
010929	1	NLP
010968	61	20/200
011002	199	NLP
011010	306	20/133
011021	365	20/29
011022	27	NLP
011040	9	NLP
011043	17	NLP
011045	13	20/20
011075	11	20/50
011078	4	NLP
011087	4	NLP
011096	7	NLP
011099	25	NLP
011124	48	20/50
011125	20	20/33
011137	69	NLP
011138	54	20/667
011139	8	20/167
011142	5	20/250
011143	61	NLP
011145	304	20/200
011147	10	NLP
011148	0	NLP
011149	10	NLP
011150	62	20/33
011151	31	20/400
011152	11	20/200
011153	5	20/400
011164	31	NLP
011172	8	LP
011173	2	NLP
011174	10	20/20
011175	7	NLP
011176	11	20/20
011177	31	20/67
011178	14	20/400
011179	2	NLP
011180	13	NLP
011184	6	NLP
011185	0	HM
011187	1	NLP
011188	46	20/200
011189	31	20/50
011190	57	20/400
011191	91	NLP
011192	20	20/400
011193	11	20/400
011194	1	FC
011195	20	LP
011196
011197	10	NLP
011198	59	NLP
011199	40	20/400
011200	30	NLP
011201	9	NLP
011202	5	NLP
011205	60
011206	54	20/67
011207	45	20/400
011208	21	20/400
011209	16	FC
011210	24	20/50
011211	36	NLP
011212	61	NLP
011213	13	NLP
011214	122	NLP
011215	32	NLP
011216	27	20/33
011217	20	20/200
011218	275	20/400
011219	16	NLP
011220	98	NLP
011221	4	HM
011222	40	20/25
011224	22	NLP
011225	18	NLP
011226	1	LP
011237	55	HM
011238	12	20/25
011239	13	FC
011240	37	LP
011241	0	20/100
011242	184	HM
011243	21	20/2000
011244	4	20/20
011245	3	HM
011246	6	20/400
011248	51	NLP
011249	4	20/333
011250	6
011251	92	20/100
011252	5	NLP
011253	24	HM
011254	3	20/167
011255	3	20/40
011256	151	20/20
011257	10	NLP
011258	169	20/100
011259	90	20/50
011260	43	NLP
011261	6	FC
011262	25	NLP
011263	17	20/50
011264	10	20/67
011265	19	20/400
011266	61	LP
011267	35	FC
011268	61	NLP
011269	127	NLP
011270	29	20/50
011271	61	20/400
011272	34	LP
011273	24	NLP
011274	31	20/50
011276	10	20/200
011278	44	NLP
011280	51	20/200
011281	17	NLP
011282	34	20/20
011283	12	20/33
011284	1	HM
011285	2	NLP
011286	5	NLP
011287	8	20/50
011288	153	NLP
011290	6	NLP
011291	6	HM
011292	10	20/80
011293	182	20/400
011294	13	20/250
011295	129	LP
011296	61	LP
011297	7	20/133
011298	24	20/100
011300	37	20/133
011301	36	LP
011302	4	LP
011303	20	HM
011304	4	HM
011305	65	20/400
011306	55	NLP
011307	4	NLP
011308	365	20/400
011309	31	NLP
011311	32	NLP
011312	24	20/50
011314	61	NLP
011315	20	NLP
011316	3	NLP
011317	1	NLP
011321	255	20/25
011322	183	20/400
011324	31	20/400
011325	153	HM
011326	48	NLP
011327	22	20/133
011328	7	LP
011329	62	HM
011330	12	NLP
011331	23	HM
011332	66	HM
011333	36	NLP
011334	88	20/100
011338	37	NLP
011339	20	NLP
011340	30	NLP
011341	58	NLP
011342	12	NLP
011343	39	20/20
011344	3	NLP
011345	62	NLP
011346	26	HM
011347	14	NLP
011348	71	NLP
011349	60	20/50
011350	13	20/50
011351	0	20/50
011352	10	HM
011356	0	20/400
011357	60	20/400
011359	60	20/20
011360	13	NLP
011361	74	NLP
011362	4	20/400
011363	285	HM
011364	60	NLP
011365	52	NLP
011366	63	20/100
011367	20	20/67
011368	4	NLP
011369	60
011370	13	NLP
011371	21	NLP
011372	21
011373	20	20/400
011374	31	20/2000
011375	50	20/167
011376	0
011377	61	NLP
011387	60
011388	13	NLP
011389	16	20/33
011390	3	NLP
011391	90	20/100
011392	30	20/67
011393	33	20/67
011394	65	NLP
011395	10	20/67
011396	11	HM
011397	10	NLP
011398	19	FC
011401	1	20/33
011402	2	HM
011403	6	NLP
011405	181	20/100
011406	25	NLP
011407	19	NLP
011409	61	NLP
011410	44	20/100
011411	92	20/100
011412	2	NLP
011413	92	HM
011414	1	20/20
011416	8	FC
011417	6	NLP
011418	90	NLP
011419	89	NLP
011420	1	20/133
011421	60	NLP
011422	43	FC
011423	38	FC
011424	43	20/133
011425	3	NLP
011434	16	20/67
011435	51	FC
011436	23	20/167
011437	151	LP
011438	90	NLP
011439	5	NLP
011440	60	20/33
011441	25	NLP
011442	18	20/33
011443	17	20/1000
011444	20	NLP
011445	12	NLP
011446	43	NLP
011447	21	NLP
011448	62	20/333
011449	46	20/200
011450	27	NLP
011451	30	HM
011452	5	LP
011453	17	NLP
011454	0	NLP
011455	61	HM
011456	3	20/200
011457	43	NLP
011458	21	20/40
011459	0	NLP
011460	61	NLP
011461	38	NLP
011462	9	LP
011463	6	20/33
011469	14	NLP
011470	22	NLP
011471	6	HM
011472	6	20/200
011473	97	20/200
011474	5	NLP
011475	8	NLP
011476	7	FC
011477	30	NLP
011480	19	NLP
011510	181	20/33
011511	0	FC
011512	14	20/40
011513	61	20/50
011516	92	20/25
011517	30	20/40
011518	90
011519	265	NLP
011521	11	NLP
011522	40	20/133
011523	0
011524	10	20/400
011525	0
011526	185
011527	3	NLP
011528	31	20/2000
011529	2	NLP
011530	61	20/400
011531	7	NLP
011532	7	NLP
011573	0	HM
011584	1	NLP
011567	90	20/400
011586	60	HM
011591	120	20/400
011580	5	NLP
011566	1	NLP
011538	21	HM
011549	30	20/100
011599	17	HM
011535	2	NLP
011574	14	20/200
011537	45	20/1000
011542	30	NLP
011556	730	20/500
011533	60	FC
011572	6	HM
011553	60	20/2000
011562	14	NLP
011645	9	NLP
011653	28	NLP
011656	0	NLP
011634	5	NLP
011620	90	20/2000
011647	60	HM
011630	7	NLP
011655	0	LP
011629	30	20/1000
011667	2	NLP
011660	14	20/1250
011661	180	20/25
011658	120	NLP
011665	4	NLP
011672	9	NLP
011686	12	20/200
011680	5	FC
011614	60	20/800
011669	30	NLP
011670	60	FC
011676	10	NLP
011687	11	LP
011668	60	FC
011688	15	20/200
011678	60	20/800
011664	120	20/67
011671	90	NLP
011674	60	NLP
011534	120	20/20
011578	2	HM
011589	7	20/100
011592	12	HM
011544	19	20/200
011600	150	FC
011569	7	20/800
011536	6	NLP
011545	2	20/667
011550	7	20/1000
011552	11	NLP
011543	15	FC
011548	7	20/133
011554	2	20/133
011623	30	LP
011561	30	FC
011565	13	NLP
011637	1	NLP
011555	15	20/50
011610	1	NLP
011604	30	20/400
011633	2	NLP
011644	1	HM
011652	11	FC
011646	4	NLP
011602	1	FC
011612	30	20/500
011615	90	20/500
011631	3	NLP
011621	120	FC
011618	270	20/200
011657	20	NLP
011659	5	NLP
011666	2	NLP
011673	3	HM
011677	30	HM
011683	2	LP
011663	720	20/67
011690	10	20/100
011662	90	FC
011682	30	20/2000
011689	19	20/100
011684	14	NLP
011681	270	20/25
011675	90	20/25
011679	60	20/20
011691	60	20/133
011685	30	FC
011532	60
011613	60
011601
011654
011692
011686	30	FC
011687	2	NLP
011688	8	NLP
011689	30	NLP
011690	30	FC
011691	90	20/250
011692	60	NLP
011693	3	LP
011694	5	20/200
011695	30	NLP
011696	60	FC
011697	90	20/80
011698	60	FC
011699	60	20/333
011700	20	20/50
011701	90	20/33
011702	6	NLP
011703	60	20/33
011704	14	NLP
011705	14	NLP
011706	2	20/67
011707	2	HM
011708	17	HM
011709	21	20/167
011710	120	20/333
011711	1	NLP
011712	2	NLP
011713	15	20/333
011714	60	20/250
011715	16	HM
011716	1	NLP
011717	5	20/200
011718	60	20/333
011719	5	20/333
011720	60	FC
011721	60	20/133
011722	3	NLP
011723	30	NLP
011724	120	20/67
011725	5	NLP
011726	120	NLP
011727	10	NLP
011728	7	HM
011729	3	NLP
011730	20	20/133
011731	60	20/33
011732	12	20/1000
011733	13	NLP
011734	10	20/1000
011735	60	FC
011736	7	FC
011737	6	HM
011738	12	HM
011739	30	NLP
011740	20	NLP
011741	180	20/1250
011742	18	20/250
011743	10	20/400
011744	2	NLP
011745	9	20/2000
011746	60	20/1667
011747	10	20/133
011748	11	FC
011749	210	FC
011750	50	HM
011751	2	NLP
011752	7	20/2000
011753	1	HM
011754	30	NLP
011755	14	20/200
011756	14	FC
011757	2	NLP
011758	7	HM
011759	30	LP
011760	180	HM
011761	90	20/80
011762	14	FC
011763	18	20/133
011764	14	LP
011765	3	FC
011766	30	HM
011767	60	20/167
011768	18	NLP
011769	4	NLP
011770	20	20/80
011771	6	HM
011772	30	20/167
011773	1	FC
011774	90	HM
011775	30	20/667
011776	21	20/50
011777	15	HM
011778	30	20/200
011779	28	20/1000
011780	30	20/333
011781	1	NLP
011782	270	20/200
011783	8	20/100
011784	15	HM
011785	3	FC
011786	10	20/2000
011787	1	LP
011788	11	NLP
011790	7	HM
011791	9	HM
011792	10	20/2000
011793	60	20/167
011794	7	20/500
011795	180	20/1667
011796	10	20/2000
011797	120	20/20
011798	30	20/50
011799	60	20/800
011800	28	NLP
011801	10	20/200
011802	50	20/250
011803	14	FC
011804	4	FC
011805	30	NLP
011806	21	20/40
011807	14	NLP
011808	60	20/50
011809	45	20/333
011810	22	20/67
011811	13	20/333
011812	11	HM
011813	240	NLP
011814	30	NLP
011815	60	HM
011816	18	LP
011817	4	NLP
011818	6	NLP
011819	180	20/33
011820	30	HM
011821	13	HM
011822	15	20/80
011823	10	20/250
011824	60	20/200
011825	90	FC
011826	60	20/67
011827	9	HM
011828	30	HM
011829	13	20/667
011830	120	20/33
011831	60	20/200
011832	9	LP
011833	90	20/667
011834	15	20/800
011835	14	FC
011836	9	NLP
011837	8	FC
011838	11	FC
011839	7	LP
011840	1	NLP
011841	90	NLP
011842	1	20/1000
011843	8	NLP
011844	11	NLP
011845	2	LP
011846	30	FC
011847	50	FC
011848	30	20/667
011849	7	FC
011850	3	NLP
011851	1	HM
011852	2	NLP
011853	5	HM
011854	60	20/333
011855	3	FC
011856	6	NLP
011857	15	20/167
011858	6	NLP
011859	14	20/167
011860	270	20/133
011861	2	HM
011862	8	LP
020001	330	20/400
020002	3	FC
020003	14	NLP
020004	204	NLP
020005	19	FC
020006	1	FC
020007	14	HM
020008	0	NLP
020009	56	NLP
050001	1	NLP
050002	61	20/133
050003	4	20/50
050004	6	HM
050005	15	20/200
050006	31	HM
050007	10	LP
050008	92	20/20
050009	0	LP
050010	4	20/133
050011	3	NLP
050012	31	HM
050013	1	20/133
050014	0	20/80
050015	0	LP
050016	0	20/40
050017	1	NLP
080001	18
080002	1
080003	2
080004	4
080005	4
080006	4
080007	1	NLP
080008	4	NLP
080009	1	NLP
080010	6
080011	3
080012	0
080013	3	20/40
080014	30
080015	5
080016	1	LP
080017	365	LP
080018	3
080019	12
080020	3
080021	1
080022	2
080023		NLP
080024	8	20/33
080025	5
080026	17
080027	0
080028	1
080029	3
080030	7
080031	40
090001	97	HM
090002	1	20/2000
090003	1	NLP
090004	2	FC
090005	11	NLP
090006	1	NLP
090007	11	NLP
090008	21	20/1000
090009	7	NLP
090010	1	NLP
090011	14	20/100
090012	1	LP
090013	20	NLP
090015	6	20/500
260001	17	NLP
260002	7	NLP
260003	16	FC
260004	10	LP
260005	17	HM
260006	9	FC
260007	6	NLP
260008	5	NLP
260009	1	HM
260010	3
260011	158	20/200
260012	18	LP
260013	56	FC
260014	8	NLP
260015	27	FC
260016	15	HM
260017	7	NLP
260018	10	FC
260019	46	NLP
260020	17	20/50
260021	30	20/133
260022	4	LP
260023	27	FC
260024	6	20/667
260025	33	LP
260026	17
260027	13	NLP
260028	25	20/50
260029	17	HM
260030	17	NLP
260031	4	NLP
260032	9	FC
260033	19	FC
260034	44	LP
260035	40	LP
260036	41	20/50
260037	10	20/200
260038	6	NLP
260039	32	FC
260040	14	NLP
260041	6	NLP
260042	12	NLP
260043	7	20/67
260044	13	20/133
260045	12	20/100
260046	8	NLP
260047	6	NLP
260048	31	20/50
260049	4	LP
260050	9	FC
260051	13	HM
260052	18	20/2000
260053	6	NLP
260054	11	20/67
260055	1	NLP
260056	29	FC
260057	8	NLP
260058	3	FC
260059	10	HM
260060	6	FC
260061	36	NLP
260062	15	20/167
260063	13	20/200
260064	8	FC
260065	12	NLP
260066	20	NLP
260067	13	20/50
260068	8	NLP
260069	4	NLP
260070	3	NLP
260071	10	FC
260072	15	FC
260073	6	NLP
260074	9	NLP
260075	9	LP
260076	7	FC
260077	5	HM
260078	9	NLP
260079	4	NLP
260080	28	LP
260081	25	20/67
260082	7	FC
260083	14	20/67
260084	5	NLP
260085	1	FC
260086	21	20/200
260087	89	20/133
260088	0	NLP
260089	12	NLP
260090	8	20/200
260091	4	NLP
260092	1	LP
260093	1	LP
260094	3	20/100
260095	10	NLP
260096	10	NLP
260097	24	20/50
260098	6	NLP
260099	6	NLP
260100	10	NLP
280001	2	NLP
280002	0	LP
280003	1	NLP
280004	3	NLP
280005	2	LP
280006	43	NLP
280007	2	NLP
280008	3	NLP
280009	5	NLP
280010	14
280011	4	FC
280012	8	NLP
280013	0	FC
280014	0	LP
280015	98	FC
280016	2	20/250
280017	14	20/200
280018	1	NLP
410001	5	NLP
410002	7	FC
410003	8	FC
410004	3	HM
410005	9	NLP
410006	23	20/67
410007	21	HM
410008	11	NLP
410009	0	20/500
410010	0	FC
410011	3	HM
410012	1	HM
410013	1	NLP
410014	1	HM
420001	365	NLP
420002	0	20/40
420003	2
420004	0
420005	0	20/200
420006	0	NLP
420007	10	20/200
420008	1	FC
420009	0	NLP
420010	0
420011	0	FC
420012	0	HM
420013	0	20/200
420014	0	20/50
420015	0	LP
420016	0
420017	0
420018	1	LP
420019	0
420020	0	LP
420021	0	FC
420022	0	NLP
420023	0	20/67
420024	4
420025	0
420026
420027	1
420028	0	FC
420029	2	NLP
420030	0	NLP
430001	9	LP
430002	26	NLP
430003	2	20/33
430005	3	20/133
430006	1	NLP
430007	1	20/133
430011	1	LP
580001	32
580002	0	LP
580003	0	FC
580004	2	NLP
580005	2	20/50
580006	11	20/400
580007	1	HM
580008	0	20/200
580009	0	20/250
580010	0	FC
580011	0	NLP
580012	0	20/200
580013	0	20/50
580014	0	20/400
580015	0	NLP
580016	0	20/200
580017	0	20/667
580018	0	20/133
580019	2	20/200
580020	10	LP
580021
580022	2
580023	7	LP
580024
580025	1	HM
580026	16	20/67
580027	2	20/67
580028	0	20/50
590001	11	NLP
590002	7	LP
590003	27	20/50
590004	8	LP
590005	9	FC
590006	9	NLP
590007	7	NLP
590008	9	NLP
590009	20	NLP
590010		NLP
590011	3	NLP
680001	47
680002	28	NLP
680003	5	NLP
680004	34	FC
680005	8	NLP
680006	30	20/200
680007	12	20/100
680008	152	FC
680009	11	NLP
680010	12	20/200
680011	5	20/33
680012	35	HM
680013	34	FC
680014	9	HM
680015	12	LP
680016	3	NLP
680017	15	NLP
680018	27	HM
700001	15	LP
700002	179	20/1000
700003	33	20/40
700004	1	NLP
700005	3	20/133
700006	5	NLP
700007	2
700008	21	NLP
700009	28	NLP
700010	14
700011	1	LP
700012	21	20/167
700013	20	20/25
700014	1	20/50
700015	4
700016	7	HM
700017	0	LP
700018	17
700019	12	20/200
700020	2	NLP
700021	19	HM
700022	4	NLP
700023	7
700024	20
700025	10	LP
700026	87
700027	1
700028	2
700029	2
700030	0
710001	48	NLP
710002	39	NLP
710003	23	FC
710004	176	LP
710005	108	FC
710006	24	NLP
710007	8	LP
710008	55	NLP
710010	9	HM
710011	69	20/167
710012	84	HM
710013	14	20/67
710014	100	LP
710015	76	NLP
710016	16	NLP
710017	38	NLP
710018	24	NLP
710019
710020	25	FC
710021	18	HM
770001	44	NLP
770002	61	NLP
770003	95	NLP
770004	2	NLP
770005	28	NLP
770006	10	NLP
770007	9	NLP
770008	11	NLP
770009	7	NLP
770010	1	NLP
770011	10	NLP
770012	9	NLP
770013	8	NLP
770014	8	NLP
770015	13	NLP
770016	8	NLP
770017	8	NLP

## Sheet: Fig.2B
VA	Interval time	Injury eye	RAPD	Age in years	Sex	loss of consciousness	Orbital fracture
-2.7	13	right	injury eye positive	18	male	yes	yes
-4.7	21	right	injury eye positive	30	male	no	yes
-0.3	15	right	injury eye positive	34	male	no	no
-1.3	2	right	injury eye positive	48	male	yes	yes
-0.5	11	right	injury eye positive	19	male	no	yes
-2.9	65	right	injury eye positive	41	male	no	yes
-4.7	6	right	injury eye positive	20	female	no	no
-4.7	14	right	injury eye positive	14	male	no	yes
-2.1	100	right	injury eye negative	16	male	yes	no
-2	61	right	injury eye positive	44	male	yes	yes
-2.7	61	right	injury eye positive	29	female	yes	yes
-4.7	0	right	injury eye positive	53	male	no	yes
-0.5	31	right	injury eye positive	52	male	yes	yes
-0.2	20	right	injury eye positive	5	female	no	yes
-1.7	24	right	injury eye positive	36	male	yes	yes
-2.7	42	right	injury eye negative	54	male	no	yes
-4.7	4	right	injury eye positive	23	male	no	no
-4.7	38	right	injury eye positive	66	male	yes	no
-2.7	0	right	injury eye positive	24	male	yes	yes
-4.7	3	right	injury eye positive	36	male	no	yes
-0.4	60	right	injury eye positive	49	male	yes	yes
-3.7	2	right	injury eye positive	65	male	no	yes
-4.7	11	right	injury eye positive	9	male	no	yes
-2	20	right	injury eye positive	7	male	no	yes
-4.7	7	right	injury eye positive	37	male	no	yes
-0.5	8	right	injury eye positive	56	male	no	yes
-0.7	255	right	injury eye negative	53	female	yes	no
-4.7	22	right	injury eye positive	13	male	no	yes
-4.7	9	right	injury eye positive	20	female	no	yes
-4.7	66	right	injury eye positive	21	male	yes	yes
-2.7	13	right	injury eye positive	14	female	no	yes
-3.7	3	right	injury eye positive	25	male	yes	yes
-1.7	56	right	injury eye positive	51	male	yes	yes
-0.4	25	right	injury eye positive	42	female	yes	yes
-4.7	15	right	injury eye positive	10	female	no	no
-4.7	6	right	injury eye positive	53	male	yes	yes
-2.1	8	right	injury eye positive	39	male	yes	no
-4.7	3	right	injury eye positive	26	female	no	no
-2.9	3	right	injury eye positive	18	male	no	yes
-2.1	8	right	injury eye positive	44	male	yes	yes
-4.7	19	right	injury eye positive	47	male	yes	yes
-2.9	93	right	injury eye positive	30	male	yes	yes
-4.7	28	right	injury eye positive	28	male	yes	no
-4.7	18	right	injury eye positive	8	male	no	no
-4.7	3	right	injury eye positive	6	female	no	yes
-4.7	95	right	injury eye positive	19	male	yes	yes
-2.1	0	right	injury eye positive	47	male	yes	yes
-0.7	21	right	injury eye positive	26	male	yes	yes
-2.7	16	right	injury eye positive	26	male	no	yes
-4.7	3	right	injury eye positive	16	male	no	yes
0	31	right	injury eye positive	35	male	yes	yes
-0.7	7	right	injury eye positive	23	male	no	yes
-1.9	1	right	injury eye positive	58	male	no	no
-4.7	17	right	injury eye positive	11	male	no	yes
-4.7	0	right	injury eye positive	53	male	no	yes
-2.1	33	right	injury eye positive	54	male	yes	yes
-4.7	1	right	injury eye positive	14	male	no	yes
-4.7	8	right	injury eye positive	38	male	no	yes
-4.7	31	right	injury eye positive	31	female	no	yes
-1.7	21	right	injury eye positive	20	male	no	yes
-4.7	63	right	injury eye positive	0	male	yes	yes
-2.4	34	right	injury eye positive	44	male	yes	yes
-2.2	9	right	injury eye positive	24	male	yes	yes
-2	7	right	injury eye positive	8	male	no	yes
-4.7	1	right	injury eye positive	18	male	no	yes
-2.2	29	right	injury eye positive	54	female	yes	yes
-2.7	47	right	injury eye positive	12	male	yes	yes
-2	24	right	injury eye positive	24	male	yes	yes
-2.9	184	right	injury eye positive	56	male	no	yes
0	6	right	injury eye positive	11	female	yes	yes
-0.8	5	right	injury eye positive	9	male	no	yes
-4.7	10	right	injury eye positive	63	female	no	no
-2.7	6	right	injury eye positive	53	male	no	yes
-4.7	15	right	injury eye positive	17	male	no	yes
-2.7	66	right	injury eye positive	58	male	yes	yes
-0.7	1	right	injury eye positive	24	male	yes	yes
-2.7	0	right	injury eye positive	23	female	yes	yes
-2.7	66	right	injury eye positive	51	male	yes	no
-4.7	6	right	injury eye positive	7	male	no	yes
-1	5	right	injury eye positive	21	male	no	no
-2.1	31	right	injury eye positive	57	male	no	no
-2.1	15	right	injury eye positive	16	male	no	yes
-1.3	12	right	injury eye positive	8	male	no	no
-4.7	21	right	injury eye positive	55	male	yes	yes
-0.2	22	right	injury eye negative	70	female	no	no
-2.7	62	right	injury eye positive	59	male	yes	no
-2.7	13	right	injury eye positive	31	male	yes	no
-4.7	16	right	injury eye positive	18	male	no	yes
-2.9	59	right	injury eye positive	54	male	yes	yes
-4.7	21	right	injury eye positive	45	male	no	yes
-4.7	4	right	injury eye positive	35	male	no	yes
-4.7	6	right	injury eye positive	9	female	yes	yes
-0.2	21	right	injury eye negative	57	female	yes	no
-2.7	7	right	injury eye positive	49	male	no	yes
-1.7	16	right	injury eye positive	66	male	yes	yes
-4.7	2	right	injury eye positive	5	male	no	yes
-1.3	13	right	injury eye positive	15	male	yes	yes
-4.7	4	right	injury eye positive	70	male	yes	no
-4.7	5	right	injury eye positive	35	male	yes	yes
-2	2	right	injury eye positive	24	male	yes	yes
-2.1	8	right	injury eye positive	6	female	yes	no
-2.9	11	right	injury eye positive	58	male	no	yes
-4.7	46	right	injury eye positive	47	female	yes	yes
-2.7	17	right	injury eye positive	10	male	no	no
-1.3	140	right	injury eye positive	66	male	no	yes
-1.3	23	right	injury eye positive	19	male	yes	no
-2.2	1	right	injury eye positive	25	male	no	yes
-4.7	7	right	injury eye positive	23	male	no	yes
-1.4	7	right	injury eye positive	16	male	yes	no
-0.8	194	right	injury eye positive	1	male	no	no
-4.7	3	right	injury eye positive	10	male	no	no
-1.7	15	right	injury eye positive	19	male	yes	yes
-1.3	4	right	injury eye positive	38	male	no	yes
-1.4	12	right	injury eye positive	55	female	no	yes
-4.7	4	right	injury eye positive	78	male	no	no
-3.7	10	right	injury eye positive	17	male	no	yes
-2.2	46	right	injury eye positive	31	male	yes	yes
-4.7	0	right	injury eye positive	20	male	no	no
-1	3	right	injury eye positive	12	male	no	no
-0.4	27	right	injury eye negative	53	male	yes	no
-1.9	31	right	injury eye positive	52	female	no	no
-4.7	10	right	injury eye positive	26	male	yes	yes
-2.9	1	right	injury eye positive	50	female	no	no
-4.7	9	right	injury eye positive	9	female	no	yes
-4.7	2	right	injury eye positive	52	male	no	no
-0.7	29	right	injury eye positive	42	male	no	no
-3.7	12	right	injury eye positive	53	male	no	no
0	34	right	injury eye positive	18	male	no	yes
-4.7	42	right	injury eye positive	20	male	no	no
-4.7	9	right	injury eye positive	40	male	no	yes
-4.7	28	right	injury eye positive	53	male	no	yes
-4.7	1	right	injury eye positive	11	male	no	no
-4.7	1	right	injury eye positive	64	male	no	no
-1.05	0	right	injury eye positive	20	male	no	no
-4.7	1	right	injury eye positive	18	female	no	yes
-4.7	6	right	injury eye positive	43	male	yes	yes
-4.7	15	right	injury eye positive	34	male	no	no
-4.7	7	right	injury eye positive	36	male	no	yes
-2.05	0	right	injury eye negative	46	male	no	yes
-1.7	16	right	injury eye positive	39	male	no	no
-3.7	2	right	injury eye positive	65	female	no	no
-4.7	6	right	injury eye positive	16	male	no	no
-4.7	14	right	injury eye positive	53	male	yes	yes
-2.7	2	right	injury eye positive	33	male	yes	yes
-2.2	20	right	injury eye positive	26	male	no	no
-4.7	3	right	injury eye positive	51	female	no	yes
-4.7	61	right	injury eye positive	42	male	no	no
-4.7	12	right	injury eye negative	38	male	no	yes
-0.7	40	right	injury eye positive	36	female	yes	yes
-4.7	1	right	injury eye positive	15	male	no	no
-2.7	6	right	injury eye positive	50	male	yes	no
-4.7	8	right	injury eye positive	60	male	no	yes
-1.3	41	right	injury eye positive	32	male	yes	no
-1	61	right	injury eye positive	28	male	no	no
-2.7	61	right	injury eye positive	20	male	yes	yes
-4.7	1	right	injury eye positive	35	male	no	no
-2	40	right	injury eye positive	50	male	yes	yes
-2	69	right	injury eye positive	19	male	yes	no
-4.7	13	right	injury eye positive	7	male	no	yes
-2.5	64	right	injury eye positive	43	male	yes	yes
-4.7	1	right	injury eye positive	46	male	yes	yes
-4.7	20	right	injury eye positive	27	female	yes	yes
-2	20	right	injury eye positive	5	female	no	yes
-2.05	5	right	injury eye negative	28	male	yes	no
-4.7	1	right	injury eye positive	22	male	no	yes
-2.1	126	right	injury eye positive	57	male	yes	yes
-0.8	31	right	injury eye positive	32	female	yes	no
-0.2	43	right	injury eye negative	45	male	no	yes
-4.7	61	right	injury eye positive	25	male	no	yes
-4.7	2	right	injury eye positive	12	male	yes	yes
-4.7	10	right	injury eye positive	35	male	no	no
-2.7	22	right	injury eye positive	51	male	no	yes
-4.7	122	right	injury eye positive	29	female	no	no
-4.7	31	right	injury eye positive	46	female	no	no
-4.7	27	right	injury eye positive	32	male	yes	yes
-0.2	90	right	injury eye positive	32	male	yes	yes
-4.7	9	right	injury eye positive	29	male	no	yes
-3.7	16	right	injury eye positive	11	male	no	yes
-4.7	17	right	injury eye positive	25	male	no	yes
-1.2	13	right	injury eye positive	19	male	yes	yes
-2.7	36	right	injury eye positive	31	male	yes	no
-2.7	3	right	injury eye positive	30	male	no	yes
-2.9	61	right	injury eye positive	29	male	yes	no
-4.7	3	right	injury eye positive	50	male	yes	yes
-2.7	1	right	injury eye positive	31	male	no	no
-4.7	5	right	injury eye positive	10	male	no	no
-1.3	6	right	injury eye positive	13	male	no	no
-1	31	right	injury eye positive	13	male	no	no
-0.4	120	right	injury eye positive	65	male	yes	no
-2.7	64	right	injury eye positive	47	male	no	yes
-4.7	1	right	injury eye positive	45	female	yes	yes
-4.7	3	right	injury eye positive	61	male	yes	yes
-0.8	2	right	injury eye positive	17	female	yes	yes
-4.7	31	right	injury eye positive	18	male	yes	yes
-4.7	6	right	injury eye positive	20	male	yes	no
-4.7	0	right	injury eye positive	15	male	no	yes
-0.4	11	right	injury eye negative	31	male	no	yes
-3.7	17	right	injury eye positive	64	male	no	yes
-4.7	4	right	injury eye positive	31	male	yes	no
-2	4	right	injury eye positive	21	male	no	no
-1.3	13	right	injury eye positive	46	male	no	yes
-0.8	9	right	injury eye positive	54	male	no	yes
-4.7	4	right	injury eye positive	14	male	no	yes
-2.7	1	right	injury eye positive	68	male	no	no
-2.9	37	right	injury eye positive	53	male	yes	no
-4.7	7	right	injury eye positive	49	male	no	yes
-0.4	287	right	injury eye positive	56	female	no	no
-2.7	35	right	injury eye positive	50	male	yes	yes
-4.7	3	right	injury eye positive	30	male	yes	no
-2	20	right	injury eye positive	28	male	yes	yes
-1.7	0	right	injury eye positive	13	male	no	no
-1	26	right	injury eye positive	26	male	no	yes
-4.7	8	right	injury eye positive	49	male	no	no
-4.7	4	right	injury eye positive	43	male	no	yes
-4.7	2	right	injury eye positive	17	male	no	yes
-4.7	5	right	injury eye positive	37	male	no	yes
-1.3	28	right	injury eye positive	10	male	no	yes
-4.7	3	right	injury eye positive	41	male	no	no
-0.2	20	right	injury eye negative	34	male	no	yes
-0.2	23	right	injury eye positive	27	male	yes	yes
-2.7	15	right	injury eye positive	38	male	no	no
-2.7	20	right	injury eye positive	44	male	no	yes
-0.2	30	right	injury eye positive	37	male	yes	no
-2.7	21	right	injury eye positive	30	male	yes	no
-1	19	right	injury eye positive	23	male	yes	no
-4.7	69	right	injury eye negative	54	male	yes	yes
-0.9	8	right	injury eye positive	32	male	yes	yes
-0.5	1	right	injury eye positive	65	female	no	no
-0.1	42	right	injury eye negative	65	female	yes	no
-4.7	10	right	injury eye positive	48	male	no	yes
-4.7	0	right	injury eye positive	5	male	no	no
-0.2	62	right	injury eye negative	52	male	yes	no
-1	11	right	injury eye positive	45	female	yes	yes
-4.7	0	right	injury eye positive	42	male	no	no
-0.2	92	right	injury eye negative	51	male	no	no
-0.1	61	right	injury eye negative	36	male	no	no
0	92	right	injury eye positive	68	female	yes	no
-4.7	5	right	injury eye positive	10	female	yes	yes
-1.7	10	right	injury eye positive	19	male	no	yes
-4.7	7	right	injury eye positive	27	male	no	yes
-1.8	11	right	injury eye positive	8	male	no	no
-0.5	31	right	injury eye positive	16	male	yes	yes
-4.7	2	right	injury eye positive	9	male	no	yes
-4.7	6	right	injury eye positive	29	male	no	yes
-1.3	31	right	injury eye positive	61	male	no	no
-4.7	30	right	injury eye positive	41	male	no	yes
-4.7	9	right	injury eye positive	50	male	yes	yes
-4.7	5	right	injury eye positive	40	male	no	yes
-0.4	24	right	injury eye negative	47	male	no	no
-4.7	98	right	injury eye negative	22	male	yes	yes
-2.7	4	right	injury eye positive	46	male	no	yes
-0.1	40	right	injury eye positive	58	male	no	yes
-4.7	18	right	injury eye positive	31	male	yes	yes
0	4	right	injury eye positive	22	female	no	yes
-4.7	5	right	injury eye positive	18	male	no	yes
-4.7	10	right	injury eye positive	45	male	no	yes
-0.6	10	right	injury eye positive	21	male	no	no
-1.1	13	right	injury eye positive	11	female	no	no
-4.7	5	right	injury eye positive	43	male	no	no
-4.7	3	right	injury eye positive	50	female	no	yes
-0.8	22	right	injury eye positive	26	male	no	no
-0.7	88	right	injury eye negative	34	male	yes	yes
-0.7	63	right	injury eye positive	53	male	yes	no
-4.7	13	right	injury eye positive	29	male	yes	no
-4.7	13	right	injury eye positive	12	male	no	no
-4.7	3	right	injury eye positive	10	male	no	no
-4.7	10	right	injury eye positive	19	male	no	yes
-1.7	1	right	injury eye positive	29	male	yes	yes
-2.7	2	right	injury eye positive	17	male	no	yes
-0.7	92	right	injury eye negative	44	male	no	yes
-4.7	2	right	injury eye positive	24	male	no	yes
-4.7	6	right	injury eye positive	12	male	no	yes
-0.8	43	right	injury eye positive	7	female	no	yes
-4.7	3	right	injury eye positive	30	male	no	yes
-0.5	16	right	injury eye positive	28	male	no	no
-0.9	23	right	injury eye positive	41	male	yes	no
-4.7	5	right	injury eye positive	13	male	no	yes
-1.7	17	right	injury eye positive	11	male	yes	no
-3.7	5	right	injury eye positive	36	male	no	yes
-4.7	0	right	injury eye positive	19	male	yes	no
-4.7	61	right	injury eye positive	53	male	yes	no
-4.7	14	right	injury eye positive	43	male	no	no
-4.7	22	right	injury eye positive	15	male	yes	no
-2.7	6	right	injury eye positive	15	male	no	yes
-1	97	right	injury eye positive	37	male	no	no
-4.7	5	right	injury eye positive	24	male	yes	no
-4.7	8	right	injury eye positive	8	male	yes	no
-4.7	30	right	injury eye positive	30	male	no	yes
-1.7	62	left	injury eye positive	18	male	yes	yes
-0.2	30	left	injury eye positive	45	male	yes	no
-2.1	31	left	injury eye positive	30	male	yes	yes
-4.7	1	left	injury eye positive	55	male	no	no
-0.5	61	left	injury eye positive	55	male	no	yes
-2.7	6	left	injury eye positive	57	male	yes	yes
-4.7	25	left	injury eye positive	15	male	no	yes
-3.7	8	left	injury eye positive	27	male	no	yes
-1.3	7	left	injury eye negative	61	female	no	yes
-4.7	17	left	injury eye positive	7	male	no	yes
-2.9	2	left	injury eye positive	13	male	yes	yes
-3.7	9	left	injury eye positive	63	female	yes	no
-4.7	6	left	injury eye positive	23	male	yes	yes
-1	9	left	injury eye positive	13	female	yes	no
-4.7	20	left	injury eye positive	42	male	no	no
-2	4	left	injury eye positive	31	female	no	yes
-1.8	8	left	injury eye positive	24	female	no	yes
-3.7	4	left	injury eye positive	53	male	yes	no
-1.7	32	left	injury eye positive	54	male	no	yes
-2.2	1	left	injury eye positive	41	male	no	no
-4.7	11	left	injury eye positive	11	female	no	yes
-3.7	0	left	injury eye positive	33	male	no	yes
-4.7	3	left	injury eye positive	29	male	no	yes
-4.7	13	left	injury eye positive	62	male	no	yes
-0.3	31	left	injury eye positive	31	male	no	yes
-2.7	59	left	injury eye positive	51	male	yes	yes
-4.7	4	left	injury eye positive	24	male	yes	yes
-3.7	17	left	injury eye positive	7	male	yes	yes
-2.7	12	left	injury eye positive	50	male	yes	yes
-3.7	4	left	injury eye positive	38	male	yes	yes
-2.7	2	left	injury eye positive	63	male	no	yes
-2.7	11	left	injury eye positive	0	male	no	no
-4.7	23	left	injury eye positive	19	male	yes	yes
-3.7	27	left	injury eye positive	16	male	yes	yes
-4.7	12	left	injury eye positive	6	male	no	yes
-3.7	186	left	injury eye positive	7	male	no	no
-1	74	left	injury eye positive	55	male	yes	yes
-0.2	30	left	injury eye negative	56	female	yes	no
-4.7	5	left	injury eye positive	29	male	no	no
-1	27	left	injury eye positive	53	male	yes	yes
-4.7	104	left	injury eye positive	32	male	yes	yes
-1	148	left	injury eye positive	37	male	yes	yes
-0.2	115	left	injury eye positive	28	male	yes	yes
-4.7	12	left	injury eye positive	54	male	no	yes
-3.7	15	left	injury eye positive	4	male	no	no
-2.7	29	left	injury eye positive	37	male	no	yes
-4.7	50	left	injury eye positive	33	male	yes	yes
-2.7	9	left	injury eye positive	13	male	no	yes
-0.6	283	left	injury eye positive	53	female	yes	no
-4.7	4	left	injury eye positive	20	male	yes	yes
-2.1	14	left	injury eye positive	33	male	yes	yes
-4.7	19	left	injury eye positive	58	male	no	yes
-4.7	45	left	injury eye positive	31	male	no	yes
-4.7	33	left	injury eye positive	29	male	no	yes
-3.7	68	left	injury eye positive	51	female	no	no
-1.3	90	left	injury eye positive	50	male	yes	no
-0.7	104	left	injury eye negative	64	male	yes	yes
-1.3	14	left	injury eye positive	19	male	no	yes
-4.7	5	left	injury eye positive	8	male	no	no
-4.7	3	left	injury eye positive	16	male	no	yes
-4.7	13	left	injury eye positive	18	male	yes	yes
-4.7	3	left	injury eye positive	19	male	no	yes
-1	20	left	injury eye positive	10	male	no	no
-4.7	35	left	injury eye positive	12	female	yes	yes
-4.7	9	left	injury eye positive	23	male	yes	yes
-1.7	8	left	injury eye positive	56	female	yes	yes
-4.7	5	left	injury eye positive	49	male	no	yes
-2.7	1	left	injury eye positive	48	male	yes	yes
-4.7	62	left	injury eye positive	20	male	yes	yes
-4.7	1	left	injury eye positive	9	male	no	no
-2.4	1	left	injury eye positive	14	female	no	yes
-2.7	14	left	injury eye positive	17	male	no	yes
-2.9	92	left	injury eye positive	50	male	yes	yes
-2.2	20	left	injury eye positive	11	male	no	no
-0.7	14	left	injury eye positive	36	male	no	yes
-4.7	32	left	injury eye positive	6	male	no	yes
-4.7	6	left	injury eye positive	53	male	yes	yes
-4.7	34	left	injury eye positive	13	male	yes	yes
-2.4	30	left	injury eye positive	27	male	no	yes
-2.9	5	left	injury eye positive	65	female	no	no
-1.4	33	left	injury eye positive	15	male	no	no
-2.9	24	left	injury eye positive	42	female	yes	yes
-2.2	25	left	injury eye positive	41	male	no	yes
-4.7	6	left	injury eye positive	56	male	yes	no
-4.7	13	left	injury eye positive	38	male	yes	yes
-4.7	9	left	injury eye positive	9	male	yes	yes
-4.7	34	left	injury eye positive	55	female	no	yes
-2.7	5	left	injury eye positive	8	male	no	yes
-0.1	185	left	injury eye positive	8	female	no	yes
-3.7	5	left	injury eye positive	7	female	yes	yes
-4.7	2	left	injury eye positive	41	male	yes	yes
-4.7	12	left	injury eye positive	44	male	no	yes
-1.3	21	left	injury eye positive	34	female	no	yes
-0.1	63	left	injury eye positive	24	male	no	yes
-4.7	15	left	injury eye positive	40	male	yes	yes
-0.8	21	left	injury eye positive	52	male	no	no
-4.7	5	left	injury eye positive	50	male	no	no
-0.7	10	left	injury eye positive	57	male	yes	no
-1.8	42	left	injury eye positive	15	male	no	no
-4.7	10	left	injury eye positive	66	male	yes	yes
-1.7	2	left	injury eye positive	50	male	no	yes
-2.2	89	left	injury eye positive	47	male	yes	yes
-4.7	5	left	injury eye positive	8	male	no	no
-4.7	118	left	injury eye positive	12	male	yes	no
-2.7	5	left	injury eye positive	59	male	yes	yes
-2.7	5	left	injury eye positive	57	male	no	no
-1	5	left	injury eye positive	6	male	no	no
-3.7	2	left	injury eye positive	74	male	no	no
-1	31	left	injury eye positive	57	female	no	yes
-1.7	9	left	injury eye positive	57	male	no	yes
-0.7	35	left	injury eye positive	49	male	yes	yes
-3.7	11	left	injury eye positive	6	female	yes	yes
-2.7	28	left	injury eye positive	29	male	yes	yes
-3.7	0	left	injury eye positive	53	male	no	yes
-1.1	64	left	injury eye positive	10	male	no	no
-0.2	21	left	injury eye positive	39	male	yes	no
-4.7	20	left	injury eye positive	15	male	yes	no
-4.7	27	left	injury eye positive	8	male	no	no
-2.9	60	left	injury eye positive	36	male	yes	no
-4.7	7	left	injury eye positive	17	male	no	yes
-4.7	24	left	injury eye positive	6	male	no	yes
-4.7	15	left	injury eye positive	8	male	no	no
-1.7	10	left	injury eye positive	11	male	no	yes
-1.2	152	left	injury eye positive	10	male	yes	no
-1.2	52	left	injury eye positive	3	male	yes	yes
-1.6	72	left	injury eye positive	20	male	yes	yes
-1	11	left	injury eye positive	14	male	no	no
-0.6	82	left	injury eye positive	8	male	no	yes
-0.9	9	left	injury eye positive	10	male	no	yes
-1.5	122	left	injury eye positive	16	male	yes	yes
0	0	left	injury eye positive	49	male	no	yes
-2.9	4	left	injury eye positive	42	male	no	no
-2.7	19	left	injury eye positive	49	male	no	no
-2.2	10	left	injury eye positive	66	male	no	no
-0.3	21	left	injury eye positive	53	male	yes	yes
-4.7	3	left	injury eye positive	53	male	no	yes
-4.7	1	left	injury eye positive	45	male	no	yes
-4.7	12	left	injury eye positive	55	male	no	no
-0.3	59	left	injury eye negative	49	male	yes	yes
-4.7	7	left	injury eye positive	21	male	no	yes
-1	59	left	injury eye positive	6	male	no	no
-2.2	7	left	injury eye positive	15	male	no	no
-2	11	left	injury eye positive	31	male	no	yes
-0.7	13	left	injury eye positive	30	male	no	no
-2.2	61	left	injury eye positive	54	male	no	no
-1	277	left	injury eye positive	49	female	yes	no
-4.7	3	left	injury eye positive	44	male	no	no
-4.7	26	left	injury eye positive	60	female	no	no
-0.2	31	left	injury eye negative	59	male	yes	no
-0.2	31	left	injury eye positive	50	male	no	no
-2.7	5	left	injury eye negative	0	male	no	no
-2.7	20	left	injury eye positive	50	male	no	yes
-2.9	68	left	injury eye positive	53	male	yes	yes
-4.7	5	left	injury eye positive	18	male	no	yes
-4.7	2	left	injury eye positive	41	male	yes	no
-2.7	25	left	injury eye positive	51	male	yes	no
-4.7	12	left	injury eye positive	24	male	no	yes
-2.2	62	left	injury eye positive	25	male	yes	yes
-4.7	6	left	injury eye positive	30	female	no	no
-2.7	4	left	injury eye positive	7	female	no	no
-2	16	left	injury eye positive	27	male	no	no
-4.7	60	left	injury eye positive	0	male	yes	no
-0.5	31	left	injury eye positive	41	male	no	yes
-4.7	18	left	injury eye positive	38	female	yes	yes
-2.7	6	left	injury eye positive	61	female	no	yes
-4.7	15	left	injury eye positive	18	male	no	yes
-0.8	156	left	injury eye negative	46	male	yes	yes
-2.7	20	left	injury eye positive	66	male	yes	no
-2.4	275	left	injury eye positive	47	female	yes	yes
-4.7	7	left	injury eye positive	54	male	yes	yes
-1	90	left	injury eye positive	55	male	no	no
-4.7	4	left	injury eye positive	17	male	no	yes
-2.7	8	left	injury eye positive	14	male	no	yes
-1.9	32	left	injury eye positive	46	male	no	no
-2.7	66	left	injury eye positive	23	male	yes	no
-2.4	18	left	injury eye positive	34	male	yes	yes
-2.9	1	left	injury eye positive	43	male	no	no
-1.3	15	left	injury eye positive	37	male	no	yes
-1.3	20	left	injury eye positive	29	male	yes	no
-0.4	3	left	injury eye positive	50	male	no	no
-0.4	3	left	injury eye positive	13	male	no	no
-4.7	2	left	injury eye positive	67	male	no	no
-2.1	5	left	injury eye positive	43	male	no	no
-4.7	5	left	injury eye positive	10	female	yes	no
-2.5	12	left	injury eye positive	32	male	no	yes
-2.1	13	left	injury eye positive	17	male	no	no
-2.2	1	left	injury eye positive	22	male	yes	no
-4.7	365	left	injury eye positive	52	male	yes	yes
-4.7	12	left	injury eye positive	7	female	yes	yes
-2	152	left	injury eye positive	17	male	yes	yes
-1.3	3	left	injury eye positive	9	male	no	yes
-0.5	30	left	injury eye positive	3	male	no	no
-0.8	27	left	injury eye positive	38	female	no	no
-0.4	35	left	injury eye positive	61	male	no	yes
-1.3	61	left	injury eye positive	35	male	yes	yes
-2.7	5	left	injury eye positive	52	female	yes	yes
-4.7	5	left	injury eye positive	36	male	no	no
-4.7	5	left	injury eye positive	4	male	no	no
-2.7	13	left	injury eye positive	15	male	no	yes
-4.7	1	left	injury eye positive	48	male	no	no
-4.7	18	left	injury eye positive	50	female	no	no
-0.8	26	left	injury eye positive	44	male	yes	no
-4.7	3	left	injury eye positive	21	male	yes	yes
-1.2	1	left	injury eye positive	21	male	no	no
-0.2	37	left	injury eye positive	23	male	yes	yes
-2.7	33	left	injury eye positive	7	female	no	no
-4.7	1	left	injury eye positive	31	female	no	yes
-0.4	61	left	injury eye positive	39	male	yes	no
-4.7	3	left	injury eye positive	0	female	no	no
-4.7	8	left	injury eye positive	11	male	yes	no
-1.7	3	left	injury eye positive	17	male	no	yes
-4.7	71	left	injury eye positive	37	male	no	yes
-0.4	48	left	injury eye positive	28	female	no	yes
-2.4	0	left	injury eye positive	12	female	no	no
-4.7	2	left	injury eye positive	8	female	no	no
-4.7	20	left	injury eye positive	14	male	no	no
-4.7	5	left	injury eye positive	29	male	no	yes
-1.5	54	left	injury eye positive	12	male	no	no
-0.2	62	left	injury eye positive	54	female	yes	yes
-1.1	5	left	injury eye positive	41	male	no	yes
-4.7	61	left	injury eye positive	17	male	no	yes
-1	304	left	injury eye positive	3	female	yes	no
-4.7	10	left	injury eye positive	51	male	yes	yes
-1.3	31	left	injury eye positive	18	male	yes	no
-1.3	5	left	injury eye positive	33	male	no	no
-0.1	42	left	injury eye negative	41	male	yes	yes
-0.1	31	left	injury eye negative	43	female	yes	yes
-4.7	31	left	injury eye positive	39	male	no	yes
-0.7	23	left	injury eye positive	25	male	yes	yes
-2.7	62	left	injury eye positive	27	male	no	no
-0.5	222	left	injury eye negative	45	male	yes	no
-0.6	184	left	injury eye positive	62	female	yes	yes
-2.7	2	left	injury eye positive	24	male	yes	no
-3.7	8	left	injury eye positive	65	male	no	yes
-4.7	2	left	injury eye positive	33	male	no	no
-1.3	14	left	injury eye positive	21	male	no	yes
-4.7	13	left	injury eye positive	6	male	yes	yes
-2.7	0	left	injury eye positive	33	male	no	no
-4.7	1	left	injury eye positive	49	male	no	yes
-4.7	91	left	injury eye positive	37	male	no	no
-2.7	1	left	injury eye positive	33	male	no	no
-3.7	20	left	injury eye negative	9	female	no	no
-2.9	16	left	injury eye positive	0	male	no	no
-4.7	22	left	injury eye positive	45	male	no	yes
-2.7	55	left	injury eye positive	83	male	no	no
-0.1	12	left	injury eye negative	44	male	no	no
-2.2	13	left	injury eye positive	55	male	yes	no
-3.7	37	left	injury eye positive	61	female	no	yes
-0.7	0	left	injury eye negative	62	male	no	yes
-2.7	3	left	injury eye negative	69	male	no	no
-1.2	4	left	injury eye positive	4	male	no	no
-0.9	3	left	injury eye positive	49	male	no	no
-0.3	3	left	injury eye negative	50	male	no	no
-1.7	151	left	injury eye positive	30	male	yes	no
-0.7	169	left	injury eye negative	42	female	yes	yes
-1.3	19	left	injury eye positive	34	male	no	no
-3.7	61	left	injury eye positive	22	male	yes	yes
-1	10	left	injury eye positive	39	male	no	yes
0	34	left	injury eye negative	31	male	no	no
-4.7	2	left	injury eye positive	49	male	no	yes
-4.7	5	left	injury eye positive	10	female	yes	yes
-3.7	129	left	injury eye positive	43	male	yes	no
-3.7	61	left	injury eye negative	21	male	no	no
-0.8	7	left	injury eye positive	24	male	no	no
-4.7	55	left	injury eye positive	26	female	yes	yes
-4.7	1	left	injury eye positive	53	male	no	yes
-4.7	7	left	injury eye positive	9	female	no	yes
-3.7	7	left	injury eye negative	48	male	no	no
-4.7	14	left	injury eye positive	46	female	no	no
-0.4	13	left	injury eye negative	4	female	no	yes
-0.4	0	left	injury eye positive	38	male	no	no
-4.7	13	left	injury eye positive	55	male	yes	no
-1.3	4	left	injury eye positive	26	male	yes	no
-0.9	50	left	injury eye positive	42	male	no	yes
-0.5	33	left	injury eye positive	42	male	no	no
-4.7	6	left	injury eye positive	15	male	yes	no
-0.7	181	left	injury eye positive	8	male	no	no
-4.7	25	left	injury eye positive	4	male	no	yes
-2.7	92	left	injury eye positive	42	male	yes	yes
0	1	left	injury eye positive	53	female	yes	yes
-2.4	8	left	injury eye positive	29	male	yes	no
-4.7	89	left	injury eye positive	45	male	yes	yes
-2.4	38	left	injury eye positive	17	male	yes	yes
-2.4	51	left	injury eye positive	23	female	yes	yes
-4.7	12	left	injury eye positive	13	female	yes	no
-1.2	62	left	injury eye positive	34	male	yes	yes
-1	46	left	injury eye negative	10	male	no	yes
-4.7	17	left	injury eye positive	8	male	no	yes
-2.7	61	left	injury eye positive	47	male	no	yes
-1	6	left	injury eye positive	17	male	yes	no
-2.2	7	left	injury eye positive	68	male	yes	no
-0.4	61	left	injury eye positive	59	male	no	no
-4.7	7	left	injury eye positive	36	male	no	yes
-2.7	0	right	injury eye positive	66	male	no	yes
-4.7	1	right	injury eye positive	33	male	no	yes
-1.3	90	right	injury eye negative	45	male	no	no
-2.7	60	right	injury eye positive	20	female	yes	yes
-1.3	120	right	injury eye positive	11	male	no	no
-4.7	5	right	injury eye positive	15	male	no	no
-4.7	1	right	injury eye positive	21	female	no	yes
-2.7	21	right	injury eye positive	4	female	no	no
-0.7	30	right	injury eye positive	38	male	no	no
-2.7	17	right	injury eye positive	52	male	no	yes
-4.7	2	right	injury eye positive	46	male	no	yes
-1	14	right	injury eye positive	59	male	no	yes
-1.7	45	right	injury eye positive	40	male	no	no
-4.7	30	right	injury eye positive	36	male	no	yes
-1.4	730	right	injury eye positive	5	male	yes	no
-2.2	60	right	injury eye positive	6	male	no	no
-2.7	6	right	injury eye positive	17	male	no	yes
-2	60	right	injury eye positive	32	male	no	yes
-4.7	14	right	injury eye positive	67	male	no	no
-4.7	9	right	injury eye positive	21	male	yes	yes
-4.7	28	right	injury eye positive	20	male	yes	yes
-4.7	0	right	injury eye positive	30	male	no	yes
-4.7	5	right	injury eye positive	50	male	yes	yes
-2	90	right	injury eye positive	47	male	yes	yes
-2.7	60	right	injury eye positive	32	male	yes	yes
-4.7	7	right	injury eye positive	29	male	no	yes
-3.7	0	right	injury eye positive	15	male	no	yes
-1.7	30	right	injury eye positive	10	female	no	no
-4.7	2	right	injury eye positive	36	male	no	no
-1.8	14	right	injury eye positive	15	male	no	yes
-0.1	180	right	injury eye positive	35	male	no	no
-4.7	120	right	injury eye positive	21	male	yes	yes
-4.7	4	right	injury eye positive	32	male	no	yes
-4.7	9	right	injury eye positive	8	male	no	no
-1	12	right	injury eye positive	37	male	no	yes
-2.2	5	right	injury eye positive	28	male	yes	yes
-1.6	60	right	injury eye positive	57	male	no	yes
-4.7	30	right	injury eye positive	6	female	no	yes
-2.4	60	right	injury eye positive	16	male	no	yes
-4.7	10	right	injury eye positive	37	female	no	yes
-3.7	11	right	injury eye positive	59	male	no	no
-2.1	60	right	injury eye positive	28	male	no	yes
-1	15	right	injury eye positive	14	male	no	yes
-1.6	60	right	injury eye positive	34	male	no	yes
-0.5	120	right	injury eye positive	57	male	no	yes
-4.7	90	right	injury eye positive	13	male	no	no
-4.7	60	right	injury eye positive	32	male	no	yes
0	120	left	injury eye positive	16	male	yes	yes
-2.7	2	left	injury eye positive	10	male	no	yes
-0.7	7	left	injury eye positive	27	male	no	yes
-2.7	12	left	injury eye positive	67	male	no	yes
-1	19	left	injury eye positive	12	male	no	no
-2.1	150	left	injury eye positive	5	female	no	yes
-1.6	7	left	injury eye positive	57	female	no	no
-4.7	6	left	injury eye positive	8	male	no	yes
-1.5	2	left	injury eye positive	35	male	no	yes
-1.7	7	left	injury eye positive	40	male	no	yes
-4.7	11	left	injury eye positive	44	female	no	yes
-2.4	15	left	injury eye positive	34	male	yes	yes
-0.8	7	left	injury eye positive	11	male	yes	no
-0.8	2	left	injury eye positive	43	male	no	yes
-3.7	30	left	injury eye positive	8	male	no	no
-2.1	30	left	injury eye positive	14	male	no	yes
-4.7	13	left	injury eye positive	18	female	no	yes
-4.7	1	left	injury eye positive	45	male	no	yes
-0.4	15	left	injury eye positive	52	female	yes	yes
-4.7	1	left	injury eye positive	39	male	no	no
-1.3	30	left	injury eye positive	48	male	yes	yes
-4.7	2	left	injury eye positive	41	male	no	yes
-2.7	1	left	injury eye positive	57	male	yes	yes
-2.3	11	left	injury eye positive	9	male	no	yes
-4.7	4	left	injury eye positive	53	male	no	yes
-2.3	1	left	injury eye positive	16	female	no	yes
-1.4	30	left	injury eye positive	33	male	no	yes
-1.4	90	left	injury eye positive	9	male	no	yes
-4.7	3	left	injury eye positive	57	male	no	yes
-4.7	240	left	injury eye positive	38	male	no	no
-4.7	30	left	injury eye positive	14	male	no	yes
-2.7	60	left	injury eye positive	64	female	no	no
-3.7	18	right	injury eye positive	12	male	no	yes
-4.7	4	right	injury eye positive	35	male	no	yes
-4.7	6	left	injury eye positive	53	male	yes	yes
-0.2	180	left	injury eye positive	47	male	yes	yes
-2.7	30	left	injury eye positive	7	male	no	no
-2.7	13	right	injury eye positive	42	female	no	yes
-0.6	15	right	injury eye positive	7	female	no	yes
-1.1	10	right	injury eye positive	16	male	no	no
-1	60	left	injury eye positive	9	male	no	no
-1.4	90	left	injury eye positive	17	male	no	no
-0.5	60	left	injury eye positive	62	female	no	yes
-2.7	9	left	injury eye positive	12	male	no	yes
-2.7	30	left	injury eye positive	61	male	no	yes
-1.5	13	right	injury eye positive	8	female	no	no
-0.2	120	left	injury eye positive	26	male	yes	yes
-1	60	left	injury eye positive	11	female	yes	yes
-3.7	9	right	injury eye positive	55	male	yes	yes
-1.5	90	right	injury eye positive	53	male	no	yes
-1.6	15	right	injury eye positive	7	male	no	yes
-1.4	14	right	injury eye positive	55	male	yes	no
-4.7	9	left	injury eye positive	23	male	yes	yes
-1.4	8	right	injury eye positive	53	male	no	yes
-1.4	11	left	injury eye positive	17	female	no	yes
-3.7	7	right	injury eye positive	38	male	yes	no
-4.7	1	left	injury eye positive	42	male	no	yes
-4.7	90	right	injury eye positive	11	female	yes	yes
-1.7	1	left	injury eye positive	5	female	no	yes
-4.7	8	right	injury eye positive	11	female	no	yes
-4.7	11	left	injury eye positive	16	male	yes	yes
-3.7	2	left	injury eye positive	45	male	no	no
-1.4	30	right	injury eye positive	13	male	no	no
-1.4	50	left	injury eye positive	11	female	yes	yes
-1.5	30	right	injury eye positive	16	male	yes	yes
-1.4	7	left	injury eye positive	53	male	no	yes
-4.7	3	left	injury eye positive	67	male	no	yes
-2.7	1	right	injury eye positive	10	male	no	yes
-4.7	2	left	injury eye positive	55	male	no	no
-2.7	5	left	injury eye positive	17	male	yes	no
-1.2	60	right	injury eye positive	18	male	yes	yes
-1.4	3	left	injury eye positive	12	male	no	yes
-4.7	6	right	injury eye positive	43	male	yes	yes
-0.9	15	left	injury eye positive	15	male	no	no
-4.7	6	right	injury eye positive	11	male	yes	yes
-0.9	14	left	injury eye positive	67	male	yes	yes
-0.8	270	right	injury eye positive	7	female	no	no
-2.7	2	right	injury eye positive	17	male	yes	yes
-3.7	8	right	injury eye positive	25	male	no	yes

## Sheet: Fig.3A
Injury eye P100 Amplitude (µv)	Contralateral eye P100 Amplitude (µv)	Amplitude(Inj/CL)	Injury eye P100 Latency (ms)	Contralateral eye P100 Latency (ms)	Latency(Inj/CL)
8.5	12.1	0.702479	102	97	1.05155
6	10.9	0.550459	104	106	0.981132
6.5	12.4	0.524194	116	97	1.19588
0.8	34.3	0.0233236	150	129	1.16279
0.6	11.1	0.0540541	147	104	1.41346
4	6.6	0.606061	104	100	1.04
16.3	13.7	1.18978	102	104	0.980769
2.1	12.2	0.172131	150	109	1.37615
0.7	3.9	0.179487	81	85	0.952941
0.7	3.8	0.184211	150	106	1.41509
6.6	15.5	0.425806	150	100	1.5
6.2	7.3	0.849315	104	100	1.04
9	7.5	1.2	127	120	1.05833
1.6	5	0.32	104	102	1.01961
2.3	2.1	1.09524	93	104	0.894231
3.7	22.5	0.164444	145	112	1.29464
6.6	4.7	1.40426	112	110	1.01818
1.4	24.6	0.0569106	81	106	0.764151
8.6	10.2	0.843137	127	102	1.2451
2	5.1	0.392157	95	97	0.979381
1.9	4.6	0.413043	93	100	0.93
1.4	5	0.28	133	102	1.30392
0.5	1.1	0.454545	81	102	0.794118
4	1.2	0.3	97	102	0.95098
9.2	5.3	0.576087	104	106	0.981132
7.4	4.9	0.662162	114	100	1.14
0.7	4.2	0.166667	100	102	0.980392
2.1	11.8	0.177966	141	108	1.30556
2.5	6.1	0.409836	118	102	1.15686
5.4	12.7	0.425197	145	100	1.45
0.7	3.8	0.184211	91	104	0.875
4.3	5.7	0.754386	141	102	1.38235
8.7	13	0.669231	110	110	1
6.8	15.7	0.433121	139	110	1.26364
1.2	9.7	0.123711	97	104	0.932692
0.1	3.3	0.030303	139	110	1.26364
4.8	7.9	0.607595	100	102	0.980392
2.2	4.6	0.478261	147	97	1.51546
3.2	5.9	0.542373	133	102	1.30392
8.6	17.1	0.502924	110	104	1.05769
4.2	4.2	1	133	104	1.27885
7.4	7.3	1.0137	106	104	1.01923
2.1	13.9	0.151079	89	108	0.824074
1.7	6.8	0.25	133	106	1.25472
0	7.6	0	83	104	0.798077
6.6	8.8	0.75	120	100	1.2
3.6	3.1	1.16129	112	95	1.17895
1.1	6.1	0.180328	150	102	1.47059
0.7	10.2	0.0686275	122	108	1.12963
1.6	15.1	0.10596	150	102	1.47059
6.8	12	0.566667	118	104	1.13462
2.1	12	0.175	93	102	0.911765
4.8	2.4	0.5	122	104	1.17308
14.3	9.7	0.678322	100	106	0.943396
8.3	10.2	0.813725	108	104	1.03846
7.8	13.3	0.586466	133	110	1.20909
15.1	14.7	1.02721	102	100	1.02
4	6	0.666667	97	100	0.97
2	8.2	0.243902	83	108	0.768519
1.4	12.5	0.112	129	102	1.26471
0.9	8.9	0.101124	150	104	1.44231
1.5	0.8	1.875	114	102	1.11765
1.9	4.1	0.463415	129	104	1.24038
7.7	9.1	0.846154	114	112	1.01786
3.9	0.8	0.205128	145	102	1.42157
0.5	5.5	0.0909091	100	97	1.03093
7.9	3.8	0.481013	102	104	0.980769
5	11.6	0.431034	150	106	1.41509
3.7	3.1	1.19355	131	118	1.11017
3	1.4	0.466667	81	102	0.794118
5.5	25.2	0.218254	95	106	0.896226
2.9	4.7	0.617021	125	102	1.22549
2.5	6.3	0.396825	85	102	0.833333
0.5	1.7	0.294118	137	106	1.29245
0.8	4.8	0.166667	81	120	0.675
2.4	8.8	0.272727	93	104	0.894231
2.6	6.5	0.4	139	100	1.39
1.9	24.3	0.0781893	150	114	1.31579
3.1	7.5	0.413333	120	102	1.17647
2	15.1	0.13245	81	104	0.778846
2.8	7.1	0.394366	150	114	1.31579
2.6	8.7	0.298851	108	102	1.05882
4.5	2.3	1.95652	150	120	1.25
1.8	2.9	0.62069	100	100	1
3.3	9.3	0.354839	139	104	1.33654
2.6	11.3	0.230088	141	97	1.45361
0.6	5.6	0.107143	145	100	1.45
5.1	7.6	0.671053	150	112	1.33929
3.8	12.8	0.296875	150	102	1.47059
0.7	3.3	0.212121	81	97	0.835052
3.4	7.3	0.465753	135	108	1.25
3.8	5.5	0.690909	135	104	1.29808
7.9	5.6	1.41071	158	130	1.21538
5	1.6	3.125	110	102	1.07843
3.2	8.8	0.363636	150	102	1.47059
0.8	11.6	0.0689655	104	108	0.962963
3.6	9.8	0.367347	81	108	0.75
2.7	10.1	0.267327	81	110	0.736364
2.5	11.7	0.213675	137	106	1.29245
0.2	5.1	0.0392157	150	102	1.47059
0.7	3.1	0.225806	112	110	1.01818
0.5	3.4	0.147059	150	102	1.47059
1.1	3	0.366667	97	118	0.822034
3	17.1	0.175439	150	102	1.47059
2	3.8	0.526316	137	102	1.34314
4.5	15.3	0.294118	106	102	1.03922
4.6	1.4	0.304348	133	102	1.30392
2.2	7.6	0.289474	97	116	0.836207
5.2	24.9	0.208835	131	102	1.28431
3	22.4	0.133929	133	104	1.27885
9.3	13.4	0.69403	131	97	1.35052
2.3	3.3	0.69697	131	104	1.25962
1.5	6.4	0.234375	127	100	1.27
0.7	11.4	0.0614035	122	106	1.15094
4.2	11.7	0.358974	122	106	1.15094
3.9	7	0.557143	131	97	1.35052
2.8	6.5	0.430769	137	102	1.34314
0.2	5.4	0.037037	135	120	1.125
2.6	0.9	0.346154	150	97	1.54639
5.1	4	1.275	87	100	0.87
3.5	6.4	0.546875	145	104	1.39423
6	11.1	0.540541	112	102	1.09804
2.8	7	0.4	150	100	1.5
2.3	3.3	0.69697	150	103	1.45631
2.7	4.8	0.5625	150	95	1.57895
1.7	11	0.154545	83	93	0.892473
2.3	4.7	0.489362	133	114	1.16667
5.4	4.7	1.14894	147	81	1.81481
2.3	4	0.575	118	110	1.07273
2.2	0.5	0.227273	137	81	1.69136
1.4	6.7	0.208955	150	104	1.44231
1.3	0.5	0.384615	91	81	1.12346
0.9	12	0.075	95	102	0.931373
1.5	16.2	0.0925926	150	102	1.47059
0	3.7	0	89	91	0.978022
2	5.9	0.338983	143	106	1.34906
2.9	11.4	0.254386	141	104	1.35577
5.2	9.5	0.547368	108	112	0.964286
1.4	4	0.35	150	97	1.54639
2.8	14.2	0.197183	150	100	1.5
0.5	3.9	0.128205	116	106	1.09434
3.6	6.3	0.571429	139	110	1.26364
10.4	11.7	0.888889	97	95	1.02105
0.2	17.9	0.0111732	104	106	0.981132
3.5	2.1	1.66667	114	95	1.2
0.5	6.1	0.0819672	147	102	1.44118
1.7	2.4	0.708333	104	83	1.25301
2.8	6.9	0.405797	150	100	1.5
3.4	13.5	0.251852	106	106	1
1.2	0.7	1.71429	135	108	1.25
3.2	8.2	0.390244	143	100	1.43
1.6	10.4	0.153846	143	108	1.32407
2.4	7.2	0.333333	91	104	0.875
2.6	8.9	0.292135	122	112	1.08929
2.2	8	0.275	100	93	1.07527
1.3	8.7	0.149425	81	104	0.778846
4.6	10.4	0.442308	150	100	1.5
6.5	5.2	1.25	100	104	0.961538
5.3	3.4	1.55882	104	102	1.01961
7.5	16	0.46875	85	97	0.876289
2.3	4.2	0.547619	150	108	1.38889
11.9	9.5	1.25263	102	97	1.05155
2.2	7.6	0.289474	147	106	1.38679
11.3	19.8	0.570707	108	104	1.03846
1.2	13.6	0.0882353	102	114	0.894737
0.3	2.7	0.111111	150	95	1.57895
1.3	8.3	0.156627	91	97	0.938144
3.4	7.7	0.441558	93	100	0.93
0.8	7.7	0.103896	150	106	1.41509
0.9	9.7	0.0927835	150	104	1.44231
3.2	14.3	0.223776	150	106	1.41509
0.9	9	0.1	127	110	1.15455
0.4	5	0.08	85	106	0.801887
3.5	17.8	0.196629	106	102	1.03922
7.7	23.1	0.333333	143	102	1.40196
1.1	7.5	0.146667	116	106	1.09434
3.5	18.3	0.191257	150	112	1.33929
1.5	20.2	0.0742574	104	97	1.07216
2.6	5.1	0.509804	129	112	1.15179
1.7	1.9	0.894737	104	100	1.04
0.1	4.5	0.0222222	93	129	0.72093
0.5	10.8	0.0462963	81	118	0.686441
7	17.8	0.393258	91	108	0.842593
2.8	11.3	0.247788	118	108	1.09259
0.7	3.9	0.179487	139	102	1.36275
2.7	6.9	0.391304	81	93	0.870968
6.6	11.6	0.568966	85	95	0.894737
3.5	1.6	0.457143	150	120	1.25
0.9	9.8	0.0918367	143	106	1.34906
1.1	8.5	0.129412	137	104	1.31731
2.2	4	0.55	104	95	1.09474
4.4	6.9	0.637681	87	95	0.915789
1.1	3.2	0.34375	81	106	0.764151
1.9	5.1	0.372549	114	102	1.11765
3.4	12.7	0.267717	141	100	1.41
3.2	6.8	0.470588	150	116	1.2931
1.8	5.9	0.305085	150	137	1.09489
3.5	8.7	0.402299	116	100	1.16
4.8	15.1	0.317881	127	97	1.30928
1.4	10.6	0.132075	150	102	1.47059
3.5	6	0.583333	104	102	1.01961
5.1	10.8	0.472222	150	112	1.33929
2.4	2.2	1.09091	147	100	1.47
0.6	4.9	0.122449	141	103	1.36893
2.8	0.5	0.178571	110	104	1.05769
2.8	10.1	0.277228	106	93	1.13978
1.7	7.1	0.239437	145	102	1.42157
0.8	10.4	0.0769231	150	106	1.41509
1.9	4.1	0.463415	141	97	1.45361
1.1	8.4	0.130952	87	97	0.896907
1.9	12.8	0.148438	104	129	0.806202
3.3	7.4	0.445946	143	110	1.3
1.2	8.8	0.136364	150	108	1.38889
0.4	21.8	0.0183486	81	104	0.778846
0.6	11.7	0.0512821	150	100	1.5
1.6	0.9	1.77778	137	110	1.24545
6.2	11.8	0.525424	83	112	0.741071
4.7	9.2	0.51087	118	97	1.21649
3.1	4	0.775	143	102	1.40196
2.4	13.9	0.172662	116	97	1.19588
2.2	4.8	0.458333	133	104	1.27885
0.4	3	0.133333	85	108	0.787037
4.2	6.3	0.666667	89	104	0.855769
7.1	12.3	0.577236	127	97	1.30928
2.3	14	0.164286	81	106	0.764151
3	4	0.75	135	97	1.39175
5.2	12.1	0.429752	93	110	0.845455
0.3	11.2	0.0267857	150	104	1.44231
1.9	2.6	0.730769	150	104	1.44231
1.1	9.8	0.112245	97	106	0.915094
0.3	4.2	0.0714286	150	127	1.1811
21	2.5	0.119048	83	104	0.798077
0.2	0.7	0.285714	110	100	1.1
5.6	3.1	0.553571	108	110	0.981818
7.6	6.5	0.855263	102	108	0.944444
3.8	1.7	0.447368	150	110	1.36364
25.1	13	0.517928	125	104	1.20192
9.6	3.2	0.333333	122	102	1.19608
0.6	1.7	0.352941	114	83	1.37349
0.8	3.6	0.222222	145	110	1.31818
4.5	9.2	0.48913	150	106	1.41509
0.8	0.8	1	150	135	1.11111
2.2	16.4	0.134146	137	110	1.24545
8.9	17.9	0.497207	114	93	1.22581
14.5	20.5	0.707317	100	97	1.03093
0.8	2.4	0.333333	81	100	0.81
1	7.1	0.140845	91	102	0.892157
5.5	17.6	0.3125	122	100	1.22
1.2	7.7	0.155844	97	102	0.95098
1.3	10.3	0.126214	118	104	1.13462
1.1	7.7	0.142857	150	81	1.85185
0.9	22.9	0.0393013	137	102	1.34314
1	9.6	0.104167	97	93	1.04301
2.6	10.8	0.240741	125	100	1.25
1.3	3.5	0.371429	150	104	1.44231
2.3	4.7	0.489362	131	110	1.19091
0.5	24.5	0.0204082	102	81	1.25926
5.1	8.5	0.6	127	102	1.2451
0.2	8.1	0.0246914	150	106	1.41509
0.9	7.7	0.116883	127	104	1.22115
2.3	8.8	0.261364	141	106	1.33019
9.2	15.1	0.609272	114	102	1.11765
0.7	1.1	0.636364	150	125	1.2
1.6	14.1	0.113475	102	95	1.07368
3.3	14.7	0.22449	150	113	1.32743
2.3	6.7	0.343284	150	102	1.47059
0.3	13.6	0.0220588	141	100	1.41
0.7	12.3	0.0569106	108	81	1.33333
1.3	12.9	0.100775	110	102	1.07843
1.8	16.4	0.109756	112	81	1.38272
1.2	3.7	0.324324	108	87	1.24138
1.4	8.3	0.168675	133	112	1.1875
5.1	8.2	0.621951	114	104	1.09615
1	3.9	0.25641	108	81	1.33333
3.3	4.4	0.75	104	100	1.04
0.8	10.1	0.0792079	112	95	1.17895
3.4	5.4	0.62963	108	106	1.01887
2.5	8.8	0.284091	150	118	1.27119
1.6	9.1	0.175824	117	104	1.125
0.8	12.5	0.064	150	100	1.5
4.7	5.2	0.903846	150	112	1.33929
3	16.8	0.178571	104	102	1.01961
1.6	4.6	0.347826	150	125	1.2
1.8	4.5	0.4	108	102	1.05882
6.2	12.8	0.484375	125	97	1.28866
0.7	5.1	0.137255	154	106	1.45283
2.7	8.5	0.317647	127	97	1.30928
0.3	10.1	0.029703	150	112	1.33929
0.3	25.9	0.011583	135	120	1.125
2.6	4.9	0.530612	125	102	1.22549
1.5	5.3	0.283019	100	85	1.17647

## Sheet: Fig.3B
Injury eye visual field index (%)	Contralateral eye visual field index (%)	field index(Inj/CL)	Injury eye mean deviation (dB)	Contralateral eye mean deviation (dB)	MD(CL-Inj)
0	98	0	-33.77	-2.84	-30.93
7	98	0.0714286	-29.78	-3.32	-26.46
0	96	0	-24.89	-3.24	-21.65
0	100	0	-26.06	-2.98	-23.08
17	96	0.177083	-32.88	-2.77	-30.11
0	97	0	-32.23	-2.83	-29.4
98	100	0.98	-28.39	-2.3	-26.09
0	95	0	-19.88	-2.76	-17.12
53	97	0.546392	-21.97	-1.47	-20.5
0	98	0	-8.92	-1.99	-6.93
0	96	0	-33.13	3.5	-36.63
82	99	0.828283	-5.31	-2.13	-3.18
38	94	0.404255	-19.52	-1.66	-17.86
95	99	0.959596	-26.49	-6.39	-20.1
0	92	0	-32.88	-7.75	-25.13
0	98	0	-23.64	-4.38	-19.26
42	99	0.424242	-19.16	-1.8	-17.36
0	99	0	-26.39	-5.16	-21.23
0	95	0	-29.14	-3.19	-25.95
0	93	0	-17.04	-0.08	-16.96
0	98	0	-21.77	-10.86	-10.91
0	86	0	-33.96	-4.74	-29.22
0	95	0	-5.85	-2.49	-3.36
0	100	0	-26.88	-0.19	-26.69
0	96	0	-9.55	-8.05	-1.5
0	97	0	-14.11	-2.1	-12.01
0	84	0	-16	-1.28	-14.72
29	98	0.295918	-31.01	-2.07	-28.94
0	99	0	-28.84	-3.85	-24.99
0	100	0	-19.43	-3.15	-16.28
0	95	0	-12.92	-2.68	-10.24
56	97	0.57732	-5.82	-2.28	-3.54
0	99	0	-30.55	-5.45	-25.1
0	96	0	-18.51	-6.48	-12.03
0	99	0	-32.31	-0.78	-31.53
13	100	0.13	-4.8	-2.61	-2.19
49	98	0.5	-26.29	1.4	-27.69
1	98	0.0102041	-33.88	-5.31	-28.57
19	99	0.191919	-33.06	-4.56	-28.5
0	99	0	-16.39	-2.33	-14.06
0	95	0	-18.29	-2.84	-15.45
86	94	0.914894	-23.33	-2.42	-20.91
0	92	0	-26.04	-5.35	-20.69
0	100	0	-20.42	-9.91	-10.51
7	99	0.0707071	-10.1	-7.78	-2.32
5	93	0.0537634	-19.72	-1.96	-17.76
54	98	0.55102	-2.78	-0.46	-2.32
1	100	0.01	-3.37	-1.49	-1.88
0	98	0	-4.26	-1.66	-2.6
68	95	0.715789	-22.6	-0.59	-22.01
0	98	0	-8.93	-4.36	-4.57
0	96	0	-32.49	-1.3	-31.19
4	97	0.0412371	-32.53	-2.67	-29.86
57	91	0.626374	-8.16	-4.17	-3.99
0	96	0	-31.24	-2.7	-28.54
2	100	0.02	-17.85	-8.38	-9.47
0	93	0	-31.49	-0.33	-31.16
97	92	1.05435	-17.34	-1.97	-15.37
0	90	0	-27.5	-0.69	-26.81
0	93	0	-34.47	-5.16	-29.31
0	88	0	-32.71	-2.601	-30.109
0	93	0	-24.74	-2.74	-22
33	93	0.354839	-23.72	-5	-18.72
0	98	0	-8.88	-0.63	-8.25
0	96	0	-32.85	-1.41	-31.44
0	85	0	-9.42	-3.79	-5.63
0	95	0	-34.06	-1.99	-32.07
67	100	0.67	-5.52	-2.05	-3.47
0	98	0	-8.59	-5.77	-2.82
1	95	0.0105263	-31.35	-2.34	-29.01
51	99	0.515152	-6.31	-2.63	-3.68
45	100	0.45	-34.53	-2.46	-32.07
0	99	0	-14.3	-10.58	-3.72
0	83	0	-34.71	-4.46	-30.25
0	94	0	-31.82	-7.2	-24.62
0	92	0	-23.62	-2.73	-20.89
0	87	0	-10.53	-3.16	-7.37
24	94	0.255319	-3.59	-0.93	-2.66
53	88	0.602273	-14.27	-5.68	-8.59
91	97	0.938144	-30.52	-3.32	-27.2
0	98	0	-9.77	-5.46	-4.31
0	96	0	-20.42	-7.05	-13.37
0	98	0	-21.54	-0.41	-21.13
97	95	1.02105	-27.05	-1.32	-25.73
98	98	1	-30.64	-10.67	-19.97
0	98	0	-24.5	-2.12	-22.38
94	99	0.949495	-32.88	-4.56	-28.32
36	99	0.363636	-25.34	-4.25	-21.09
0	90	0	-28.41	-6.95	-21.46
0	97	0	-30.86	-1.88	-28.98
96	100	0.96	-26.27	-0.13	-26.14
0	98	0	-22.2	-1.67	-20.53
89	97	0.917526	-31.64	-3.09	-28.55
1	99	0.010101	-30.34	-3.59	-26.75
52	98	0.530612	-11.84	-5.45	-6.39
0	85	0	-23.28	-13.66	-9.62
0	95	0	-10.7	-2.09	-8.61
0	96	0	-30.92	-4.1	-26.82
30	99	0.30303	-28.88	-8.38	-20.5
0	97	0	-23.8	-0.66	-23.14
26	98	0.265306	-24.76	-0.69	-24.07
0	95	0	-25.91	-2.55	-23.36
80	100	0.8	-17.26	-4.29	-12.97
82	96	0.854167	-31.3	-6.33	-24.97
0	97	0	-32.7	-1.78	-30.92
0	97	0	-19.31	-2.31	-17
0	98	0	-14.85	-3.31	-11.54
87	99	0.878788	-5.99	-1.43	-4.56
82	92	0.891304	-23.67	-0.095	-23.575
0	93	0	-26.2	-1.75	-24.45
3	99	0.030303	-20.24	-0.53	-19.71
73	98	0.744898	-33.48	-2.83	-30.65
0	96	0	-32.86	-2.77	-30.09
99	100	0.99	-31.71	-8.98	-22.73
0	99	0	-4.71	-1.45	-3.26
0	89	0	-33.17	-4.04	-29.13
76	99	0.767677	-16.64	-1.34	-15.3
97	99	0.979798	-33.93	-1.42	-32.51
10	96	0.104167	-23.5	-2.42	-21.08
88	92	0.956522	-7.26	-0.55	-6.71
42	98	0.428571	-34.24	-4.26	-29.98
0	97	0	-15.02	-1.99	-13.03
0	87	0	-25.28	-9.75	-15.53
15	99	0.151515	-16.52	-0.64	-15.88
20	99	0.20202	-21.41	-12.33	-9.08
0	88	0	-6.34	-3.06	-3.28
0	96	0	-5.54	-5.43	-0.11
0	98	0	-25.46	-4.9	-20.56
4	93	0.0430108	-25	-1.38	-23.62
28	94	0.297872	-25.87	-5.42	-20.45
0	98	0	-30.97	-10.43	-20.54
0	99	0	-6.8	-4.2	-2.6
0	96	0	-18.23	-3.6	-14.63
0	96	0	-31.88	-2.69	-29.19
7	97	0.0721649	-33.47	-12.63	-20.84
19	94	0.202128	-23.75	-8.9	-14.85
28	99	0.282828	-14.35	-3.61	-10.74
3	95	0.0315789	-22.09	-7.96	-14.13
6	96	0.0625	-13.52	-1.8	-11.72
77	96	0.802083	-4.78	-2.79	-1.99
63	93	0.677419	-28.37	-1.52	-26.85
77	100	0.77	-24.34	-4.49	-19.85
7	92	0.076087	-26.63	-4.54	-22.09
26	100	0.26	-11.1	-1	-10.1
0	93	0	-7.64	-4.53	-3.11
21	99	0.212121	-32.25	-1.12	-31.13
21	95	0.221053	-12.92	-2.16	-10.76
0	90	0	-33.53	-10.77	-22.76
0	93	0	-9.28	-3.88	-5.4
53	98	0.540816	-26.9	-5.38	-21.52
0	97	0	-31.25	-0.85	-30.4
4	99	0.040404	-5.79	-2.26	-3.53
1	100	0.01	-28.29	-11.31	-16.98
53	99	0.535354	-31.53	0.86	-32.39
57	97	0.587629	-33.47	-4.18	-29.29
0	99	0	-31.01	-0.61	-30.4
0	94	0	-34.3	-1.56	-32.74
0	98	0	-33.72	-2.31	-31.41
0	91	0	-34.59	-2.64	-31.95
0	92	0	-34.18	-1.63	-32.55
0	90	0	-22.14	-1.04	-21.1
82	99	0.828283	-32.41	-8.97	-23.44
0	100	0	-32.76	-4.53	-28.23
37	100	0.37	-30.08	-6.68	-23.4
27	99	0.272727	-31.94	-0.73	-31.21
41	99	0.414141	-33.35	-5.31	-28.04
1	97	0.0103093	-8.66	-2.01	-6.65
80	97	0.824742	-33.19	-3.41	-29.78
8	90	0.0888889	-26.77	-1.04	-25.73
0	96	0	-34.24	-3.07	-31.17
0	96	0	-33.65	0.79	-34.44
45	92	0.48913	-32.47	-4	-28.47
87	100	0.87	-27.33	-1.79	-25.54
53	100	0.53	-33.53	-1.43	-32.1
0	99	0	-33.71	-3.47	-30.24
0	99	0	-34.59	-5.42	-29.17
57	100	0.57	-26.67	-1.46	-25.21
26	87	0.298851	-33.29	-12.86	-20.43
50	98	0.510204	-35	-5.63	-29.37
97	96	1.01042	-12.42	-1.13	-11.29
26	95	0.273684	-34.24	-3.5	-30.74
26	99	0.262626	-35	-4.94	-30.06
0	89	0	-18.32	-0.12	-18.2
25	93	0.268817	-33.72	-3.35	-30.37
1	97	0.0103093	-32.12	-7.77	-24.35
5	100	0.05	-35.12	-4.4	-30.72
0	99	0	-34.47	-1.74	-32.73
13	98	0.132653	-33.24	-2.77	-30.47
19	97	0.195876	-31.94	-1.43	-30.51
0	98	0	-30.51	1.57	-32.08
81	100	0.81	-25.1	-2.28	-22.82
0	98	0	-32.87	-0.11	-32.76
91	93	0.978495	-16.67	-0.85	-15.82
0	97	0	-34.71	-1.47	-33.24
0	96	0	-33.53	-1.55	-31.98
0	98	0	-16.43	-0.08	-16.35
24	94	0.255319	-34.84	1.33	-36.17
99	100	0.99	-18.58	-2.56	-16.02
89	99	0.89899	-31.47	-9.26	-22.21
0	99	0	-32.15	-1.14	-31.01
0	96	0	-11.61	-1.12	-10.49
11	99	0.111111	-3.38	1.71	-5.09
0	93	0	-24.83	-1.1	-23.73
2	94	0.0212766	-29.91	-0.9	-29.01
0	99	0	-32.88	-4.58	-28.3
0	99	0	-29.43	-5.67	-23.76
27	99	0.272727	-20.94	-1.28	-19.66
0	85	0	-28.23	-12.19	-16.04
0	92	0	-35	-3.74	-31.26
9	88	0.102273	-34.65	-5.02	-29.63
4	96	0.0416667	-31.74	-2.29	-29.45
0	93	0	-32.82	-3.31	-29.51
85	97	0.876289	-18.96	-1.36	-17.6
5	97	0.0515464	-33.12	-1.47	-31.65
16	99	0.161616	-26.08	-5.09	-20.99
0	97	0	-31.49	-1.19	-30.3
0	99	0	-32.04	-10.1	-21.94
0	96	0	-34.47	-3.02	-31.45
14	99	0.141414	-20.01	-1.04	-18.97
0	99	0	-34.13	-4.48	-29.65
0	96	0	-32.06	-6.62	-25.44
0	93	0	-33.18	-5.17	-28.01
18	100	0.18	-23.33	-3.91	-19.42
0	94	0	-33.24	-4.13	-29.11
68	99	0.686869	-30.96	-0.98	-29.98
0	97	0	-34.04	-4.95	-29.09
0	97	0	-34.47	-2.77	-31.7
46	100	0.46	-28.87	-0.26	-28.61
0	100	0	-11.05	-2.99	-8.06
0	90	0	-23.71	5.18	-28.89
0	98	0	-33.45	-1.06	-32.39
0	98	0	-32.63	-4.43	-28.2
0	97	0	-33.47	-2.46	-31.01
0	95	0	-9.94	-0.48	-9.46
6	100	0.06	-16.94	0.49	-17.43
24	99	0.242424	-11.72	-3.89	-7.83
1	100	0.01	-19.92	-0.7	-19.22
44	98	0.44898	-32.35	-5.77	-26.58
0	100	0	-32.35	-5.77	-26.58
0	99	0	-32.53	-5.73	-26.8
61	99	0.616162	-34.53	-3.5	-31.03
0	93	0	-34.41	-2.13	-32.28
44	99	0.444444	-30.64	-0.67	-29.97
0	91	0	-34.71	-10.23	-24.48
98	99	0.989899	-34.83	-2.3	-32.53
89	98	0.908163	-32.4	-4.21	-28.19
0	98	0	-34.47	-2.33	-32.14
22	99	0.222222	-31.35	-0.83	-30.52
8	99	0.0808081	-34.71	-8.49	-26.22
0	94	0	-9.61	-3.44	-6.17
9	93	0.0967742	-23.02	0.57	-23.59
46	99	0.464646	-26.9	-0.44	-26.46
16	90	0.177778	-6.36	-4.99	-1.37
0	98	0	-34.65	-7.76	-26.89
0	95	0	-10.02	0.39	-10.41
3	98	0.0306122	-33.35	-3.2	-30.15
0	96	0	-32.71	-2.88	-29.83
76	95	0.8	-28.58	-2.75	-25.83
0	98	0	-34.67	-1.73	-32.94
15	93	0.16129	-33.43	-7.51	-25.92
2	98	0.0204082	-19.93	-1.12	-18.81
0	83	0	-22.55	-1.63	-20.92
0	99	0	-34.77	-3.98	-30.79
45	98	0.459184	-32.65	-2.74	-29.91
2	94	0.0212766	-29.56	-1.51	-28.05
0	89	0	-30.67	-4.28	-26.39
0	94	0	-28.13	-2.55	-25.58
30	95	0.315789	-32.12	-1.92	-30.2
0	99	0	-19.06	-2.98	-16.08
0	94	0	-20.92	-5.08	-15.84
0	94	0	-33.35	-3.67	-29.68
0	97	0	-27.61	-4.39	-23.22
0	99	0	-32.47	-5.56	-26.91
75	95	0.789474	-26.8	-1.85	-24.95
31	93	0.333333	-31.88	-8.41	-23.47
0	99	0	-34.47	-7.6	-26.87
4	97	0.0412371	-32	-4.22	-27.78
0	99	0	-32.71	-6.42	-26.29
84	100	0.84	-34.53	-1.65	-32.88
60	100	0.6	-27.09	-0.85	-26.24
97	97	1	-25.76	-2.4	-23.36
37	98	0.377551	-25.49	-2.1	-23.39
0	95	0	-34.2	-5.78	-28.42
0	95	0	-22.61	-2.71	-19.9
0	91	0	-33.88	-6.81	-27.07
0	97	0	-34.47	-7.05	-27.42
0	99	0	-32.12	-7.62	-24.5
8	100	0.08	-34.53	-1.6	-32.93
0	98	0	-33.12	-2.34	-30.78
0	98	0	-32.87	-0.27	-32.6
2	92	0.0217391	-23.44	-3.87	-19.57
0	99	0	-32.44	-2.87	-29.57
0	96	0	-27.05	-3.1	-23.95
0	89	0	-16.57	-1.12	-15.45
70	92	0.76087	-34.63	-0.56	-34.07
28	100	0.28	-33.29	-3.16	-30.13
13	96	0.135417	-34.83	-0.6	-34.23
96	95	1.01053	-22.65	-3.36	-19.29
0	90	0	-31.51	-6.26	-25.25
77	100	0.77	-33.71	-0.34	-33.37
0	100	0	-27.39	-1.9	-25.49
0	99	0	-25.15	-1.88	-23.27
22	98	0.22449	-32.12	-5.18	-26.94
0	98	0	-34.53	-2.53	-32
34	99	0.343434	-34.46	-2.7	-31.76
35	98	0.357143	-19.19	-1.31	-17.88
0	93	0	-29.69	-4.06	-25.63
0	98	0	-28.44	-2.47	-25.97
6	99	0.0606061	-31.2	-0.69	-30.51
7	93	0.0752688	-34.83	-2.69	-32.14
11	98	0.112245	-32.82	-5.34	-27.48
0	97	0	-27.01	-3.03	-23.98
53	99	0.535354	-34.65	-5.85	-28.8
33	98	0.336735	-23.07	-4.9	-18.17
2	99	0.020202	-34.21	-1.31	-32.9
12	96	0.125	-33.47	-2.99	-30.48
0	90	0	-31.64	-4.38	-27.26
0	99	0	-13.27	-1.1	-12.17
25	98	0.255102	-34.68	-4.71	-29.97
0	88	0	-33.57	-0.65	-32.92
0	91	0	-23.89	-2.23	-21.66
0	93	0	-32.23	-2.99	-29.24
0	91	0	-30.74	-7.25	-23.49
0	99	0	-31.44	-8.88	-22.56
18	96	0.1875	-30.17	-1.3	-28.87
23	99	0.232323	-25.46	-1.6	-23.86
25	99	0.252525	-21.77	-1.26	-20.51
0	92	0	-11.93	-1.96	-9.97
24	97	0.247423	-25.22	-1.53	-23.69
0	92	0	-32.88	-1.4	-31.48
0	90	0	-12.64	-2.47	-10.17
0	90	0	-33.33	-3.4	-29.93
0	100	0	-32.12	-8.01	-24.11
0	99	0	-34.71	-1.81	-32.9
1	98	0.0102041	-32.23	-1.8	-30.43
33	100	0.33	-10.74	-1.24	-9.5
3	95	0.0315789	-33.29	-3.56	-29.73
53	100	0.53	-19.06	-1.63	-17.43
0	100	0	-30.96	-4.62	-26.34
0	97	0	-32.48	-1.66	-30.82
0	100	0	-33.24	-0.96	-32.28
0	99	0	-34.59	-0.29	-34.3
0	85	0	-31.7	-7.54	-24.16
0	94	0	-34.77	-4.1	-30.67
0	87	0	-32.35	-7.61	-24.74
70	84	0.833333	-15.52	-5.54	-9.98
28	94	0.297872	-22.66	-3.57	-19.09
0	93	0	-33	-5.72	-27.28
31	84	0.369048	-23.46	-9.09	-14.37
2	92	0.0217391	-33.6	-6.65	-26.95
19	99	0.191919	-25.25	-1.29	-23.96
53	99	0.535354	-15.8	1.6	-17.4
84	95	0.884211	-8.38	-3.74	-4.64
0	89	0	-34.71	-8.36	-26.35
0	87	0	-31.88	-8	-23.88
6	92	0.0652174	-32.02	-8.74	-23.28
5	100	0.05	-31.62	-0.52	-31.1
42	95	0.442105	-19.01	-5.22	-13.79
0	88	0	-32.18	-11.53	-20.65
4	99	0.040404	-29.45	-1.71	-27.74
18	92	0.195652	-28.12	-6.09	-22.03
7	90	0.0777778	-27.98	-9.6	-18.38
15	99	0.151515	-27.13	-2.55	-24.58
0	89	0	-33.24	-10.31	-22.93
0	91	0	-33	-5.69	-27.31
0	98	0	-34.83	-5.16	-29.67
6	95	0.0631579	-32.17	-3.72	-28.45
30	90	0.333333	-24.4	-4.5	-19.9
0	100	0	-34.47	-2.25	-32.22
0	99	0	-32.76	-0.12	-32.64
0	97	0	-34.68	-4.06	-30.62
0	96	0	-34.73	-4.36	-30.37
2	93	0.0215054	-33.32	-6.94	-26.38
0	91	0	-31.53	-8.71	-22.82
0	95	0	-34.89	-4.71	-30.18
0	86	0	-32.18	-12.15	-20.03
0	96	0	-34.45	-4.64	-29.81
40	100	0.4	-22.1	-0.32	-21.78
0	99	0	-34.76	-2.55	-32.21
0	100	0	-32.94	-2.16	-30.78
33	100	0.33	-23.1	-0.09	-23.01
0	98	0	-34.83	-3.59	-31.24
0	88	0	-31.53	-6.12	-25.41
65	98	0.663265	-11.98	-2.64	-9.34
0	93	0	-34	-5.23	-28.77

## Sheet: Fig.3C
Injury eye RNFL thickness (µm)	Contralateral eye RNFL thickness (µm)	RNFL thickness (Inj/CL)	relative GCC thickness (Inj/CL)
97	114	0.850877	0.868324
62	117	0.529915	0.80393
106	101	1.0495	0.573985
58	113	0.513274	0.985567
100	101	0.990099	0.581718
110	106	1.03774	0.967727
68	98	0.693878	0.989468
62	110	0.563636	0.935141
114	108	1.05556	0.729868
74	100	0.74	0.596528
116	111	1.04505	0.939369
66	105	0.628571	0.77225
106	104	1.01923	0.667528
111	120	0.925	0.955644
92	108	0.851852	0.849758
96	101	0.950495	0.899387
67	103	0.650485	0.451712
98	69	1.42029	0.929418
93	91	1.02198	0.955021
98	109	0.899083	0.959368
72	102	0.705882	0.624283
104	102	1.01961	0.952719
114	119	0.957983	0.958526
115	107	1.07477	0.997146
109	116	0.939655	0.947911
101	95	1.06316	0.98433
66	111	0.594595	0.919528
104	116	0.896552	0.673639
108	108	1	0.90484
81	106	0.764151	0.992648
85	101	0.841584	0.876389
108	105	1.02857	0.998395
92	97	0.948454	0.930613
101	110	0.918182	0.905568
106	121	0.876033	0.832434
58	91	0.637363	0.698937
109	112	0.973214	0.942492
86	107	0.803738	0.964649
88	103	0.854369	0.978039
91	98	0.928571	0.769613
98	103	0.951456	0.843197
97	94	1.03191	0.664593
86	133	0.646617	0.902489
86	104	0.826923	0.94852
123	122	1.0082	0.941536
106	102	1.03922	0.904591
82	91	0.901099	0.809994
59	98	0.602041	0.708432
53	99	0.535354	0.794504
56	98	0.571429	0.459401
106	106	1	0.994005
101	102	0.990196	0.873496
95	112	0.848214	0.631059
112	119	0.941176	0.616706
104	114	0.912281	0.649449
65	108	0.601852	0.998034
102	113	0.902655	0.885206
78	107	0.728972	0.848283
111	103	1.07767	0.925753
103	120	0.858333	0.727824
100	99	1.0101	0.854113
103	139	0.741007	0.634181
128	127	1.00787	0.897807
76	110	0.690909	0.952925
59	78	0.75641	0.697985
94	98	0.959184	0.78397
129	121	1.06612	0.904278
100	99	1.0101	0.936674
76	102	0.745098	0.861686
94	103	0.912621	0.7196
109	127	0.858268	0.777595
93	94	0.989362	0.903505
96	148	0.648649	0.836504
112	107	1.04673	0.736099
90	113	0.79646	0.918941
73	94	0.776596	0.956483
94	94	1	0.851904
100	113	0.884956	0.889272
63	112	0.5625	0.667074
112	121	0.92562	0.935244
103	112	0.919643	0.857749
64	100	0.64	0.913225
137	121	1.13223	0.94986
87	113	0.769912	0.995656
115	122	0.942623	0.940172
71	107	0.663551	0.854581
115	120	0.958333	0.921455
76	106	0.716981	0.866246
91	101	0.90099	0.652275
62	113	0.548673	0.8717
80	116	0.689655	0.641528
87	91	0.956044	0.581309
47	107	0.439252	0.845065
101	105	0.961905	0.98334
49	98	0.5	0.474538
94	110	0.854545	0.630391
89	93	0.956989	0.87188
90	117	0.769231	0.89885
117	125	0.936	0.483207
107	130	0.823077	0.614498
66	104	0.634615	0.97379
105	113	0.929204	0.854383
117	120	0.975	0.962003
95	101	0.940594	0.993405
99	119	0.831933	0.458006
111	107	1.03738	0.848491
97	111	0.873874	0.903633
93	105	0.885714	0.849478
72	106	0.679245	0.825089
108	109	0.990826	0.988399
127	121	1.04959	0.915461
120	118	1.01695	0.711132
93	99	0.939394	0.958012
127	124	1.02419	0.703834
117	110	1.06364	0.893645
78	86	0.906977	0.959474
82	85	0.964706	0.747462
110	108	1.01852	0.943038
104	107	0.971963	0.96434
130	141	0.921986	0.820754
73	110	0.663636	0.669886
107	99	1.08081	0.651231
115	108	1.06481	0.787543
130	111	1.17117	0.556064
112	113	0.99115	0.984425
103	97	1.06186	0.615259
97	109	0.889908	0.900166
114	103	1.1068	0.905229
74	106	0.698113	0.837601
74	105	0.704762	0.784132
115	126	0.912698	0.93741
108	108	1	0.921157
67	110	0.609091	0.931996
102	101	1.0099	0.469402
105	103	1.01942	0.937102
86	106	0.811321	0.856689
112	109	1.02752	0.861874
116	118	0.983051	0.957989
107	103	1.03883	0.815072
102	98	1.04082	0.949245
89	98	0.908163	0.634479
102	98	1.04082	0.66291
72	97	0.742268	0.879115
101	98	1.03061	0.962628
60	101	0.594059	0.940666
104	102	1.01961	0.938876
98	109	0.899083	0.843709
100	113	0.884956	0.883859
90	97	0.927835	0.718483
70	75	0.933333	0.878674
103	100	1.03	0.92578
125	109	1.14679	0.886381
95	91	1.04396	0.977297
64	103	0.621359	0.832027
79	101	0.782178	0.905549
82	113	0.725664	0.706688
92	90	1.02222	0.905406
91	108	0.842593	0.97695
107	106	1.00943	0.599411
71	100	0.71	0.855092
102	122	0.836066	0.982333
107	103	1.03883	0.784735
117	113	1.0354	0.67076
110	105	1.04762	0.645427
96	100	0.96	0.774507
49	109	0.449541	0.946035
105	107	0.981308	0.565448
102	108	0.944444	0.820613
99	111	0.891892	0.88693
51	93	0.548387	0.610756
89	114	0.780702	0.942865
101	108	0.935185	0.692042
93	177	0.525424	0.573213
59	99	0.59596	0.78855
90	95	0.947368	0.814498
112	136	0.823529	0.696068
102	100	1.02	0.855908
108	108	1	0.898221
110	127	0.866142	0.798608
58	109	0.53211	0.680802
102	108	0.944444	0.655232
134	145	0.924138	0.972233
104	103	1.00971	0.627136
64	113	0.566372	0.977203
109	121	0.900826	0.741173
63	106	0.59434	0.991708
88	107	0.82243	0.894123
92	108	0.851852	0.961699
80	71	1.12676	0.8866
74	105	0.704762	0.581493
105	105	1	0.974446
94	111	0.846847	0.524952
73	101	0.722772	0.994716
66	102	0.647059	0.950732
108	109	0.990826	0.87881
58	104	0.557692	0.800686
102	104	0.980769	0.894949
84	95	0.884211	0.652285
82	91	0.901099	0.732926
101	102	0.990196	0.873997
102	113	0.902655	0.795582
80	130	0.615385	0.696336
109	139	0.784173	0.853726
92	100	0.92	0.739762
109	108	1.00926	0.527671
53	109	0.486239	0.62761
119	110	1.08182	0.936173
110	117	0.940171	0.59776
95	107	0.88785	0.916647
104	115	0.904348	0.720104
91	111	0.81982	0.829719
85	106	0.801887	0.844022
111	132	0.840909	0.678589
67	105	0.638095	0.941919
76	106	0.716981	0.609551
102	117	0.871795	0.999953
77	96	0.802083	0.655016
71	96	0.739583	0.860713
108	105	1.02857	0.623954
99	113	0.876106	0.798137
72	107	0.672897	0.415224
50	120	0.416667	0.95347
124	119	1.04202	0.704746
101	102	0.990196	0.968939
120	127	0.944882	0.600249
65	109	0.59633	0.991806
93	100	0.93	0.960784
49	102	0.480392	0.688655
88	94	0.93617	0.745123
71	111	0.63964	0.916709
88	107	0.82243	0.96905
70	109	0.642202	0.9892
115	123	0.934959	0.84383
112	110	1.01818	0.953467
58	93	0.623656	0.583745
116	128	0.90625	0.723469
120	138	0.869565	0.699289
104	149	0.697987	0.914474
49	91	0.538462	0.925809
109	117	0.931624	0.49881
65	76	0.855263	0.940534
59	131	0.450382	0.602955
84	86	0.976744	0.844282
105	108	0.972222	0.935979
115	100	1.15	0.952837
88	96	0.916667	0.914032
50	67	0.746269	0.898891
106	100	1.06	0.507347
88	101	0.871287	0.888253
59	70	0.842857	0.96694
77	112	0.6875	0.964094
60	87	0.689655	0.69366
69	105	0.657143	0.901205
86	99	0.868687	0.553692
112	112	1	0.358024
81	92	0.880435	0.968958
102	101	1.0099	0.455961
109	110	0.990909	0.776284
115	109	1.05505	0.687267
113	110	1.02727	0.766699
88	106	0.830189	0.553213
93	101	0.920792	0.582363
98	128	0.765625	0.93992
62	115	0.53913	0.910068
87	102	0.852941
122	105	1.1619
64	92	0.695652
92	97	0.948454
73	97	0.752577
60	97	0.618557
52	82	0.634146
97	99	0.979798
114	115	0.991304
113	103	1.09709
129	134	0.962687
100	112	0.892857
120	116	1.03448
110	113	0.973451
125	133	0.93985
73	104	0.701923
116	109	1.06422
74	124	0.596774
48	140	0.342857
147	121	1.21488
111	109	1.01835
50	79	0.632911
105	111	0.945946
119	106	1.12264
55	100	0.55
100	105	0.952381
130	129	1.00775
106	105	1.00952
101	99	1.0202
102	97	1.05155
54	99	0.545455
59	103	0.572816
108	110	0.981818
108	101	1.06931
98	111	0.882883
94	111	0.846847
108	104	1.03846
109	115	0.947826
90	98	0.918367
77	96	0.802083
82	97	0.845361
58	106	0.54717
114	114	1
63	101	0.623762
129	100	1.29
154	111	1.38739
111	117	0.948718
118	115	1.02609
116	102	1.13725
54	110	0.490909
82	97	0.845361
109	110	0.990909
62	116	0.534483
108	103	1.04854
97	99	0.979798
54	88	0.613636
48	61	0.786885
104	104	1
127	107	1.18692
95	101	0.940594
106	109	0.972477
60	118	0.508475
81	89	0.910112
80	104	0.769231
101	112	0.901786
95	93	1.02151
74	112	0.660714
84	94	0.893617
69	110	0.627273
69	114	0.605263
49	111	0.441441
61	108	0.564815
62	103	0.601942
107	100	1.07
104	101	1.0297
103	105	0.980952
116	112	1.03571
46	94	0.489362
126	123	1.02439
112	98	1.14286
95	92	1.03261
110	113	0.973451
98	97	1.01031
108	107	1.00935
99	103	0.961165
118	114	1.03509
105	106	0.990566
95	112	0.848214
106	111	0.954955
105	109	0.963303
124	114	1.08772
78	97	0.804124
105	101	1.0396
94	97	0.969072
99	104	0.951923
113	112	1.00893
124	115	1.07826
104	103	1.00971
105	106	0.990566
115	113	1.0177
65	115	0.565217
57	94	0.606383
89	76	1.17105
112	110	1.01818
101	98	1.03061
73	100	0.73
86	83	1.03614
58	113	0.513274
123	107	1.14953
56	109	0.513761
76	102	0.745098
103	109	0.944954
103	112	0.919643
43	97	0.443299
64	113	0.566372
103	108	0.953704
82	116	0.706897
74	105	0.704762
74	105	0.704762
105	107	0.981308
82	102	0.803922
91	105	0.866667
89	113	0.787611
68	121	0.561983
63	74	0.851351
98	95	1.03158
131	126	1.03968
78	114	0.684211
67	102	0.656863
121	106	1.14151
57	93	0.612903
60	110	0.545455
106	100	1.06
106	114	0.929825
111	108	1.02778
60	94	0.638298
109	109	1
89	103	0.864078
109	90	1.21111
104	104	1
94	101	0.930693
89	102	0.872549
53	117	0.452991
130	119	1.09244
115	107	1.07477
95	105	0.904762
73	105	0.695238
101	115	0.878261
111	112	0.991071
96	97	0.989691
69	109	0.633028
103	109	0.944954
85	101	0.841584
68	102	0.666667
98	102	0.960784
74	102	0.72549
44	97	0.453608
110	97	1.13402
57	115	0.495652
108	109	0.990826
63	106	0.59434
159	110	1.44545
93	100	0.93
82	113	0.725664
102	116	0.87931
88	98	0.897959
90	91	0.989011
107	69	1.55072
114	115	0.991304
95	98	0.969388
102	111	0.918919
45	100	0.45
97	105	0.92381
98	104	0.942308
82	93	0.88172
109	110	0.990909
66	106	0.622642
103	104	0.990385
41	96	0.427083
67	101	0.663366
102	92	1.1087
96	103	0.932039
112	110	1.01818
61	90	0.677778
83	94	0.882979
80	93	0.860215
110	109	1.00917
97	102	0.95098
63	107	0.588785
56	98	0.571429
70	103	0.679612
82	109	0.752294
89	97	0.917526
91	100	0.91
99	97	1.02062
72	126	0.571429
93	103	0.902913
124	112	1.10714
98	100	0.98
117	115	1.01739
87	109	0.798165
115	106	1.08491
71	108	0.657407
63	98	0.642857
104	118	0.881356
108	106	1.01887
89	107	0.831776
99	111	0.891892
82	93	0.88172
100	95	1.05263
60	97	0.618557
110	117	0.940171
95	114	0.833333
99	101	0.980198
86	86	1
94	95	0.989474
110	109	1.00917
65	110	0.590909
118	119	0.991597
51	98	0.520408
107	111	0.963964
71	103	0.68932
92	114	0.807018
82	80	1.025
98	103	0.951456
59	64	0.921875
111	127	0.874016
105	107	0.981308
93	110	0.845455
117	120	0.975
106	113	0.938053
79	118	0.669492
80	92	0.869565
92	97	0.948454
57	113	0.504425
69	104	0.663462
71	104	0.682692
105	112	0.9375
132	98	1.34694
103	102	1.0098
56	86	0.651163
82	106	0.773585
103	105	0.980952
72	106	0.679245
86	88	0.977273
97	100	0.97
59	111	0.531532
92	94	0.978723
105	104	1.00962
107	106	1.00943
104	106	0.981132
47	106	0.443396
80	120	0.666667
106	112	0.946429
61	105	0.580952
100	101	0.990099
56	73	0.767123
119	119	1
91	98	0.928571
115	124	0.927419
106	112	0.946429
105	105	1
53	100	0.53
89	102	0.872549
97	97	1
106	107	0.990654
101	105	0.961905
92	103	0.893204
68	99	0.686869
85	97	0.876289
80	85	0.941176
81	99	0.818182
110	108	1.01852
63	117	0.538462
112	110	1.01818
111	109	1.01835
89	98	0.908163
122	114	1.07018
99	110	0.9
62	109	0.568807
101	90	1.12222
95	93	1.02151

## Sheet: Fig.4A
OCT-GCC thickness loss%	RGC loss%	OCT-GCC thickness loss%	ON axon loss %
-0.831169	0	-0.831169	0
-0.598151	0	-0.598151	0
5.47945	0	5.47945	0
4.71888	0	4.71888	0
-1.3941	-4.47103	1.00056	-9.61765
1.00056	-10.376	8.58586	15.4315
8.58586	14.8108	-0.0568828	-29.2998
21.7308	86.249	-4.18578	0
23.6229	62.389	3.09524	0
35.5362	66.9704	2.22772	0
25.4195	84.0909	1.52068	0
27.5862	74.6444	0.675676	0
-4.18578	0	21.7308	97.0072
3.09524	0	23.6229	53.699
2.22772	0	35.5362	99.8823
1.52068	0	25.4195	99.8738
0.675676	0	27.5862	99.973

## Sheet: Fig.4B
RGC loss%	ON axon loss %	P-ERG 0.1cpd P1-N1 amplitude %	P-ERG 0.3cpd P1-N1 amplitude %	P-ERG 1.0cpd P1-N1 amplitude %	P-ERG 3.0cpd P1-N1 amplitude %
0	0	65.1316	64.1509	59.2105	57.1705
0	0	71.4286	81.7259	79.4258	66.1765
0	0	127.451	131.959	134.211	148.387
0	0	79.703	82.9493	68.5714	82.967
0	0	112.5	108.4	101.6	107.8
0	0	87.6	89.1	99.3	102.8
0	0	78.6	78.9	101.6	90.8
0	0	86	79.6	79.2	67
0	0	70.5	64.8	60.7	58.8
86.249	97.0072	35	21.7	20.3	23.2
62.389	53.699	69.6	64.6	57.9	75.6
66.9704	99.8823	59.1	64.8	74.4	78.9
84.0909	99.8738	51.8	60.2	50.4	65.4
74.6444	99.973	58.5	54.4	59	56.7

## Sheet: Fig.6A-D
Baseline VAcc (logMAR unit)	Post-treatment VAcc (logMAR unit)	Baseline GCC loss% of injured eye
-1.3	-0.2	-0.331047
-2.7	-1.3	15.2067
-1.4	-1.4	40.3903
-0.4	-0.15	-7.3132
-0.4	-0.4	-9.87484
-0.8	-0.3	-4.3219
-4.7	-4.7	18.6238
-4.7	-2.7	0.479476
-4.7	-4.7	44.1829
-0.7	-0.5	-6.0665
-1	-0.8	15.568
-3.7	-0.7	4.71632
-1.4	-1.4	8.59676
-0.1	-0.2	6.50033
-1.3	-0.5	1.64416
-1.3	-1.3	42.0139
-0.4	-0.4	40.2914
0	0	-6.47878
-4.7	-4.7	18.5657
-2.7	-3.7	49.9256
-4.7	-3.7	17.9574

## Sheet: Fig.7
GCC loss%	Gender	Interval time	Age	Eye of injury	Coma	Orbital fracture	VAcc (logMAR unit)	RAPD
13.1676	male	13	18	right	yes	yes	-2.7	injury eye positive
19.4323	male	21	30	right	no	yes	-4.7	injury eye positive
42.56	male	15	34	right	no	no	-0.3	injury eye positive
1.44329	male	11	19	right	no	yes	-0.5	injury eye positive
41.8282	male	65	41	right	no	yes	-2.9	injury eye positive
3.08723	female	6	20	right	no	no	-4.7	injury eye positive
1.12462	male	14	14	right	no	yes	-4.7	injury eye positive
6.55344	male	100	16	right	yes	no	-2.1	injury eye negative
27.0659	male	61	44	right	yes	yes	-2	injury eye positive
40.3903	female	61	29	right	yes	yes	-2.7	injury eye positive
6.06305	male	31	52	right	yes	yes	-0.5	injury eye positive
22.7191	male	24	36	right	yes	yes	-1.7	injury eye positive
33.1989	male	60	49	right	yes	yes	-0.4	injury eye positive
4.29736	male	11	9	right	no	yes	-4.7	injury eye positive
14.9014	male	20	7	right	no	yes	-2	injury eye positive
9.99631	male	8	56	right	no	yes	-0.5	injury eye positive
7.12531	female	255	53	right	yes	no	-0.7	injury eye negative
4.06319	female	9	20	right	no	yes	-4.7	injury eye positive
37.5717	male	66	21	right	yes	yes	-4.7	injury eye positive
4.72811	female	13	14	right	no	yes	-2.7	injury eye positive
4.14736	female	15	10	right	no	no	-4.7	injury eye positive
0.285405	male	6	53	right	yes	yes	-4.7	injury eye positive
5.27737	male	8	39	right	yes	no	-2.1	injury eye positive
1.85104	male	19	47	right	yes	yes	-4.7	injury eye positive
8.04717	male	28	28	right	yes	no	-4.7	injury eye positive
32.6848	male	49	23	right	yes	yes	-4.7	injury eye positive
9.45063	male	18	8	right	no	no	-4.7	injury eye positive
0.735233	male	0	47	right	yes	yes	-2.1	injury eye positive
12.4244	male	16	26	right	no	yes	-2.7	injury eye positive
6.93873	male	13	8	right	no	no	-4.7	injury eye positive
9.44321	male	17	11	right	no	yes	-4.7	injury eye positive
16.6361	male	0	53	right	no	yes	-4.7	injury eye positive
30.1568	male	33	54	right	yes	yes	-2.1	injury eye positive
5.75085	male	1	14	right	no	yes	-4.7	injury eye positive
3.53508	female	32	46	right	yes	yes	-0.3	injury eye positive
2.19611	male	8	38	right	no	yes	-4.7	injury eye positive
23.1498	female	31	31	right	no	yes	-4.7	injury eye positive
15.6194	male	21	20	right	no	yes	-1.7	injury eye positive
33.4928	male	63	0	right	yes	yes	-4.7	injury eye positive
9.88132	male	34	44	right	yes	yes	-2.4	injury eye positive
4.94227	male	9	24	right	yes	yes	-2.2	injury eye positive
5.71029	male	7	8	right	no	yes	-2	injury eye positive
9.54094	male	1	18	right	no	yes	-4.7	injury eye positive
18.9422	female	29	54	right	yes	yes	-2.2	injury eye positive
29.3101	male	47	12	right	yes	yes	-2.7	injury eye positive
20.5496	male	24	24	right	yes	yes	-2	injury eye positive
54.1261	male	184	56	right	no	yes	-2.9	injury eye positive
0.599492	male	6	53	right	no	yes	-2.7	injury eye positive
12.6504	male	15	17	right	no	yes	-4.7	injury eye positive
37.0305	male	66	58	right	yes	yes	-2.7	injury eye positive
38.2403	female	0	23	right	yes	yes	-2.7	injury eye positive
35.1489	male	66	51	right	yes	no	-2.7	injury eye positive
0.196596	male	6	7	right	no	yes	-4.7	injury eye positive
11.4794	male	5	21	right	no	no	-1	injury eye positive
15.1105	male	31	57	right	no	no	-2.1	injury eye positive
7.42467	male	15	16	right	no	yes	-2.1	injury eye positive
27.2176	male	12	8	right	no	no	-1.3	injury eye positive
14.5887	female	22	70	right	no	no	-0.2	injury eye negative
36.5819	male	62	59	right	yes	no	-2.7	injury eye positive
10.2193	male	13	31	right	yes	no	-2.7	injury eye positive
40.1931	male	100	30	right	no	no	-2.4	injury eye positive
4.70754	male	16	18	right	no	yes	-4.7	injury eye positive
30.1511	male	59	54	right	yes	yes	-2.9	injury eye positive
21.5464	male	21	45	right	no	yes	-4.7	injury eye positive
9.50696	male	16	66	right	yes	yes	-1.7	injury eye positive
6.33259	male	70	34	right	yes	yes	-1	injury eye positive
13.7692	male	11	58	right	no	yes	-2.9	injury eye positive
28.04	male	17	10	right	no	no	-2.7	injury eye positive
22.2405	male	140	66	right	no	yes	-1.3	injury eye positive
9.56829	male	23	19	right	yes	no	-1.3	injury eye positive
16.1241	male	7	16	right	yes	no	-1.4	injury eye positive
26.4561	male	194	1	right	no	no	-0.8	injury eye positive
7.94079	male	15	19	right	yes	yes	-1.7	injury eye positive
4.52314	male	4	38	right	no	yes	-1.3	injury eye positive
14.886	male	46	31	right	yes	yes	-2.2	injury eye positive
11.0728	male	39	54	right	yes	yes	-4.7	injury eye positive
33.2926	male	57	24	right	yes	yes	-4.7	injury eye positive
6.47561	male	0	54	right	no	yes	-1.9	injury eye positive
14.2251	female	31	52	right	no	no	-1.9	injury eye positive
8.67748	male	12	53	right	no	no	-3.7	injury eye positive
4.84925	male	28	53	right	no	yes	-4.7	injury eye positive
0.520798	male	0	20	right	no	no	-1.05	injury eye positive
6.1457	male	7	36	right	no	yes	-4.7	injury eye positive
14.5419	male	16	39	right	no	no	-1.7	injury eye positive
7.85446	male	14	53	right	yes	yes	-4.7	injury eye positive
13.5255	male	20	26	right	no	no	-2.2	injury eye positive
34.8855	male	61	42	right	no	no	-4.7	injury eye positive
12.9056	male	10	24	right	no	no	-1.7	injury eye positive
35.9585	male	40	50	right	yes	yes	-2	injury eye positive
41.8691	male	1	22	right	no	yes	-4.7	injury eye positive
15.4935	female	31	32	right	yes	no	-0.8	injury eye positive
1.666	male	61	25	right	no	yes	-4.7	injury eye positive
52.5462	male	22	51	right	no	yes	-2.7	injury eye positive
36.9609	male	16	11	right	no	yes	-3.7	injury eye positive
12.812	male	17	25	right	no	yes	-4.7	injury eye positive
10.115	male	13	19	right	yes	yes	-1.2	injury eye positive
51.6793	male	31	13	right	no	no	-1	injury eye positive
38.5502	male	120	65	right	yes	no	-0.4	injury eye positive
2.62099	male	4	31	right	yes	no	-4.7	injury eye positive
14.5617	male	13	46	right	no	yes	-1.3	injury eye positive
3.79968	male	4	14	right	no	yes	-4.7	injury eye positive
0.659508	male	3	30	right	yes	no	-4.7	injury eye positive
54.1994	male	0	13	right	no	no	-1.7	injury eye positive
15.1509	male	26	26	right	no	yes	-1	injury eye positive
7.21414	male	4	43	right	no	yes	-4.7	injury eye positive
42.3372	male	3	41	right	no	no	-4.7	injury eye positive
9.63669	male	19	23	right	yes	no	-1	injury eye positive
15.0522	male	69	54	right	yes	yes	-4.7	injury eye negative
17.4911	male	8	32	right	yes	yes	-0.9	injury eye positive
1.16015	male	62	52	right	yes	no	-0.2	injury eye negative
3.6153	female	11	45	right	yes	yes	-1	injury eye positive
8.45394	male	61	36	right	no	no	-0.1	injury eye negative
28.8868	female	92	68	right	yes	no	0	injury eye positive
4.19877	male	7	27	right	no	yes	-4.7	injury eye positive
29.6166	male	31	16	right	yes	yes	-0.5	injury eye positive
4.05264	male	4	46	right	no	yes	-2.7	injury eye positive
25.2538	female	13	11	right	no	no	-1.1	injury eye positive
5.69616	female	31	12	right	no	yes	-4.7	injury eye positive
3.56595	male	5	43	right	no	no	-4.7	injury eye positive
17.9246	male	88	34	right	yes	yes	-0.7	injury eye negative
33.0114	male	71	20	right	no	yes	-4.7	injury eye positive
34.8769	male	63	53	right	yes	no	-0.7	injury eye positive
21.2457	male	19	0	right	no	no	-2.4	injury eye positive
44.3936	male	92	44	right	no	yes	-0.7	injury eye negative
1.5575	male	2	24	right	no	yes	-4.7	injury eye positive
38.4741	female	43	7	right	no	yes	-0.8	injury eye positive
9.98343	male	16	28	right	no	no	-0.5	injury eye positive
9.4771	male	5	13	right	no	yes	-4.7	injury eye positive
16.2399	male	20	48	right	no	no	-4.7	injury eye positive
21.5868	male	5	36	right	no	yes	-3.7	injury eye positive
6.25898	male	14	43	right	no	no	-4.7	injury eye positive
7.88434	male	22	15	right	yes	no	-4.7	injury eye positive
6.80037	male	6	15	right	no	yes	-2.7	injury eye positive
53.0598	male	97	37	right	no	no	-1	injury eye positive
6.28976	male	8	8	right	yes	no	-4.7	injury eye positive
14.3311	male	30	30	right	no	yes	-4.7	injury eye positive
13.8126	female	30	50	right	no	yes	-0.3	injury eye positive
4.20111	female	11	50	right	no	yes	-4.7	injury eye positive
18.4928	male	62	18	left	yes	yes	-1.7	injury eye positive
4.86502	male	30	45	left	yes	no	-0.2	injury eye positive
36.5521	male	61	55	left	no	yes	-0.5	injury eye positive
33.709	male	266		left	yes	no	-0.4	injury eye positive
12.0885	male	8	27	left	no	yes	-3.7	injury eye positive
3.52797	male	2	13	left	yes	yes	-2.9	injury eye positive
5.9334	female	9	63	left	yes	no	-3.7	injury eye positive
6.11237	male	6	23	left	yes	yes	-4.7	injury eye positive
15.568	female	9	13	left	yes	no	-1	injury eye positive
11.5501	male	13	62	left	no	yes	-4.7	injury eye positive
28.2037	male	31	31	left	no	yes	-0.3	injury eye positive
12.1326	male	59	51	left	yes	yes	-2.7	injury eye positive
7.35504	male	17	7	left	yes	yes	-3.7	injury eye positive
11.426	male	12	50	left	yes	yes	-2.7	injury eye positive
2.34087	male	23	19	left	yes	yes	-4.7	injury eye positive
16.7973	male	27	16	left	yes	yes	-3.7	injury eye positive
9.51058	male	12	6	left	no	yes	-4.7	injury eye positive
29.1779	male	74	55	left	yes	yes	-1	injury eye positive
9.39391	female	30	56	left	yes	no	-0.2	injury eye negative
2.16374	male	27	53	left	yes	yes	-1	injury eye positive
40.0589	male	115	28	left	yes	yes	-0.2	injury eye positive
14.5525	male	12	54	left	no	yes	-4.7	injury eye positive
2.05016	male	4	20	left	yes	yes	-4.7	injury eye positive
21.5265	male	45	31	left	no	yes	-4.7	injury eye positive
32.924	female	68	51	left	no	no	-3.7	injury eye positive
35.4573	male	90	50	left	yes	no	-1.3	injury eye positive
22.5493	male	20	10	left	no	no	-1	injury eye positive
5.32822	female	8	56	left	yes	yes	-1.7	injury eye positive
43.4552	male	62	20	left	yes	yes	-4.7	injury eye positive
17.9979	female	1	14	left	no	yes	-2.4	injury eye positive
11.307	male	14	17	left	no	yes	-2.7	injury eye positive
38.9685	male	92	50	left	yes	yes	-2.9	injury eye positive
5.71346	male	20	11	left	no	no	-2.2	injury eye positive
30.7958	male	14	36	left	no	yes	-0.7	injury eye positive
42.6374	male	32	6	left	no	yes	-4.7	injury eye positive
21.145	male	34	13	left	yes	yes	-4.7	injury eye positive
18.5502	male	30	27	left	no	yes	-2.4	injury eye positive
30.3932	male	33	15	left	no	no	-1.4	injury eye positive
14.4092	female	24	42	left	yes	yes	-2.9	injury eye positive
10.1779	male	25	41	left	no	yes	-2.2	injury eye positive
24.0639	male	13	38	left	yes	yes	-4.7	injury eye positive
20.1392	male	9	9	left	yes	yes	-4.7	injury eye positive
31.9198	female	34	55	left	no	yes	-4.7	injury eye positive
34.4768	female	185	8	left	no	yes	-0.1	injury eye positive
2.77668	female	5	7	left	yes	yes	-3.7	injury eye positive
16.9701	male	12	44	left	no	yes	-4.7	injury eye positive
2.27966	female	21	34	left	no	yes	-1.3	injury eye positive
25.8827	male	63	24	left	no	yes	-0.1	injury eye positive
0.68588	male	15	40	left	yes	yes	-4.7	injury eye positive
10.5877	male	21	52	left	no	no	-0.8	injury eye positive
3.8301	male	5	50	left	no	no	-4.7	injury eye positive
11.34	male	10	57	left	yes	no	-0.7	injury eye positive
41.8507	male	89	47	left	yes	yes	-2.2	injury eye positive
2.55537	male	5	8	left	no	no	-4.7	injury eye positive
47.5048	male	118	12	left	yes	no	-4.7	injury eye positive
0.528351	male	5	57	left	no	no	-2.7	injury eye positive
4.99541	female	31	57	left	no	yes	-1	injury eye positive
12.119	male	9	57	left	no	yes	-1.7	injury eye positive
19.9314	male	35	49	left	yes	yes	-0.7	injury eye positive
10.5051	female	11	6	left	yes	yes	-3.7	injury eye positive
34.5957	male	64	10	left	no	no	-1.1	injury eye positive
26.8388	male	21	39	left	yes	no	-0.2	injury eye positive
12.4433	male	20	15	left	yes	no	-4.7	injury eye positive
20.5131	male	27	8	left	no	no	-4.7	injury eye positive
30.2412	male	60	36	left	yes	no	-2.9	injury eye positive
25.9576	male	152	10	left	yes	no	-1.2	injury eye positive
37.239	male	72	20	left	yes	yes	-1.6	injury eye positive
6.46654	male	9	10	left	no	yes	-0.9	injury eye positive
40.1168	male	122	16	left	yes	yes	-1.5	injury eye positive
8.17615	male	10	66	left	no	no	-2.2	injury eye positive
27.927	male	21	53	left	yes	yes	-0.3	injury eye positive
15.5246	male	59	49	left	yes	yes	-0.3	injury eye negative
32.1411	male	59	6	left	no	no	-1	injury eye positive
5.97166	male	11	31	left	no	yes	-2	injury eye positive
0.177727	female	4	7	left	no	no	-2.7	injury eye positive
34.4984	female	275	47	left	yes	yes	-2.4	injury eye positive
13.9287	male	7	54	left	yes	yes	-4.7	injury eye positive
37.6046	male	90	55	left	no	no	-1	injury eye positive
58.4776	male	8	14	left	no	yes	-2.7	injury eye positive
4.65302	male	12	32	left	no	yes	-2.5	injury eye positive
29.5254	male	1	22	left	yes	no	-2.2	injury eye positive
3.10615	female	12	7	left	yes	yes	-4.7	injury eye positive
39.9751	male	152	17	left	yes	yes	-2	injury eye positive
0.819387	male	3	9	left	no	yes	-1.3	injury eye positive
3.92157	male	30	3	left	no	no	-0.5	injury eye positive
31.1345	female	27	38	left	no	no	-0.8	injury eye positive
25.4877	male	35	61	left	no	yes	-0.4	injury eye positive
3.09503	male	3	21	left	yes	yes	-4.7	injury eye positive
1.08003	male	3	17	left	no	yes	-1.7	injury eye positive
15.617	female	0	12	left	no	no	-2.4	injury eye positive
12.5523	female	2	8	left	no	no	-4.7	injury eye positive
4.65331	male	20	14	left	no	no	-4.7	injury eye positive
41.6255	male	54	12	left	no	no	-1.5	injury eye positive
27.6531	female	62	54	left	yes	yes	-0.2	injury eye positive
30.0711	male	61	17	left	no	yes	-4.7	injury eye positive
8.55256	male	31	18	left	yes	no	-1.3	injury eye positive
7.41909	male	5	33	left	no	no	-1.3	injury eye positive
5.94662	female	31	43	left	yes	yes	-0.1	injury eye negative
39.7045	female	184	62	left	yes	yes	-0.6	injury eye positive
15.5718	male	2	33	left	no	no	-4.7	injury eye positive
6.40205	male	14	21	left	no	yes	-1.3	injury eye positive
4.71632	female	20	9	left	no	no	-3.7	injury eye negative
8.59676	male	16	0	left	no	no	-2.9	injury eye positive
3.30601	male	2	49	left	no	yes	-4.7	injury eye positive
3.59063	female	5	10	left	yes	yes	-4.7	injury eye positive
30.634	female	55	26	left	yes	yes	-4.7	injury eye positive
44.6308	male	0	38	left	no	no	-0.4	injury eye positive
64.1976	male	181	8	left	no	no	-0.7	injury eye positive
3.10416	male	8	29	left	yes	no	-2.4	injury eye positive
54.4039	male	89	45	left	yes	yes	-4.7	injury eye positive
31.2733	female	51	23	left	yes	yes	-2.4	injury eye positive
23.3301	female	12	13	left	yes	no	-4.7	injury eye positive
44.6787	male	62	34	left	yes	yes	-1.2	injury eye positive
41.7637	male	61	47	left	no	yes	-2.7	injury eye positive
6.00799	male	6	17	left	yes	no	-1	injury eye positive
8.99321	male	61	59	left	no	no	-0.4	injury eye positive

## Sheet: Table.1
ID	Age	Sex	Injury eye	Injury cause	Time interval	Concomitant intracranial injury	Orbital fracture	VAcc of Injury eye	Loss of consciousness	Duration of coma (h)
010202	17.5123	male	right	Traffic accident	13	yes	yes	FC	yes	UK
010203	18.1644	male	left	Traffic accident	62	no	yes	20/1000	yes	144.0
010204	45.4219	male	left	Traffic accident	30	no	no	20/33	yes	6.0
010206	29.5041	male	right	Traffic accident	21	no	yes	NLP	no
010207	33.9918	male	right	Others	15	no	no	20/40	no
010208	29.5507	male	left	Others	31	no	yes	FC	yes	0.1
010209	54.9918	male	left	Fall	1	no	no	NLP	no
010210	48.4877	male	right	Fall	2	no	yes	20/400	yes	UK
010211	18.7726	male	right	Traffic accident	11	no	yes	20/67	no
010212	54.5479	female	left	Traffic accident	61	no	yes	20/67	no
010213	56.8466	male	left	Traffic accident	6	no	yes	HM	yes	UK
010214	40.8247	male	right	Traffic accident	65	no	yes	FC	no
010215	19.7753	female	right	Fall	6	no	no	NLP	no
010216	13.6932	male	right	Fall	14	yes	yes	NLP	no
010217	46.8466	male	right	Traffic accident	11	yes	yes	20/67	no
010218	16.1096	male	right	Traffic accident	100	yes	no	FC	yes	96.0
010219		male	left	Traffic accident	266	no	no	20/50	yes	0.5
010220	15.1836	female	left	Traffic accident	25	no	yes	NLP	no
010221	43.7863	male	right	Traffic accident	61	yes	yes	20/2000	yes	UK
010222	29.4274	female	right	Traffic accident	61	no	yes	FC	yes	UK
010223	27.274	male	left	Traffic accident	8	no	yes	LP	no
010224	53.3781	male	right	Traffic accident	0	no	yes	NLP	no
010225	2.54521	male	right	Traffic accident	92	yes	no	NLP	yes	UK
010226	45.2027	male	left	Traffic accident	2	no	yes	20/100	no
010227	52.0685	male	right	Traffic accident	31	yes	yes	20/67	yes	UK
010228	60.8274	female	left	Others	7	no	yes	20/400	no
010229	6.93973	male	left	Traffic accident	17	no	yes	NLP	no
010230	12.6603	male	left	Fall	2	no	yes	FC	yes	2.0
010231	5.43288	female	right	Traffic accident	20	no	yes	20/33	no
010232	63.3315	female	left	Traffic accident	9	no	no	LP	yes	6.0
010233	22.989	male	left	Fall	6	no	yes	NLP	yes	UK
010234	12.726	female	left	Traffic accident	9	no	no	20/200	yes	0.5
010235	41.7342	male	left	Others	20	no	no	NLP	no
010236	36.1507	male	right	Others	24	no	yes	20/1000	yes	UK
010237	31.3589	female	left	Fall	4	no	yes	20/2000	no
010238	24.3205	female	left	Traffic accident	8	no	yes	20/1250	no
010239	-0.0931507	male	right	Fall	34	yes	yes	NLP	yes	14.0
010240	52.6329	male	left	Fall	4	no	no	LP	yes	2.0
010241	53.5781	male	left	Traffic accident	32	no	yes	20/1000	no
010242	40.8466	male	left	Others	1	no	no	FC	no
010243	53.6712	male	right	Traffic accident	42	yes	yes	HM	no
010244	11.1644	female	left	Traffic accident	11	yes	yes	NLP	no
010245	32.6493	male	left	Others	0	no	yes	LP	no
010246	28.6877	male	left	Fall	3	no	yes	NLP	no
010247	61.7616	male	left	Fall	13	no	yes	NLP	no
010248	22.5753	male	right	Others	4	no	no	NLP	no
010249	31.1699	male	left	Fall	31	no	yes	20/40	no
010250	50.8904	male	left	Fall	59	no	yes	HM	yes	24.0
010251	23.9452	male	left	Fall	4	yes	yes	NLP	yes	1.0
010252	66.4274	male	right	Traffic accident	38	yes	no	NLP	yes	1.0
010253	7.2	male	left	Others	17	yes	yes	LP	yes	1.0
010254	24.0904	male	right	Traffic accident	0	no	yes	HM	yes
010255	49.7753	male	left	Traffic accident	12	yes	yes	HM	yes
010256	36.4192	male	right	Fall	3	no	yes	NLP	no
010257	38.0219	male	left	Others	4	no	yes	LP	yes
010258	63.1233	male	left	Others	2	yes	yes	HM	no
010259	48.6356	male	right	Others	60	yes	yes	20/50	yes
010260	65.3781	male	right	Fall	2	no	yes	LP	no
010261	8.95068	male	right	Fall	11	no	yes	NLP	no
010262	7.30137	male	right	Fall	20	no	yes	20/2000	no
010263	-0.0246575	male	left	Fall	11	no	no	FC	no
010264	18.6137	male	left	Fall	23	no	yes	NLP	yes
010265	16.3233	male	left	Traffic accident	27	yes	yes	LP	yes
010266	36.5973	female	left	Fall	62			NLP	yes
010267	37.4548	male	right	Fall	7	no	yes	NLP	no
010268	6.09041	male	left	Blunt assault	12	no	yes	NLP	no
010269	56.2192	male	right	Fall	8	no	yes	20/67	no
010270	6.58356	male	left	Fall	186	no	no	LP	no
010271	53.3616	female	right	Traffic accident	255	no	no	20/100	yes
010272	54.5699	male	left	Traffic accident	74	no	yes	20/200	yes	0.5
010273	5.00548	male	right	Fall	0	no		NLP	no
010274	55.7425	female	left	Traffic accident	30	yes	no	20/33	yes
010275	13.1014	male	right	Traffic accident	22	no	yes	NLP	no
010276	31.9315	female	right	Fall	38	no	yes	LP	no
010277	51.8575	female	left	Traffic accident	21	yes		20/50	yes	189.0
010278	29.9589	male	left	Fall	66	yes	yes	NLP	yes	720.0
010279	28.8082	male	left	Others	5	no	no	NLP	no
010280	53.4219	male	left	Traffic accident	27	no	yes	20/200	yes	96.0
010281	19.937	female	right	Fall	9	no	yes	NLP	no
010282	47.3233	male	right	Fall	36	no		NLP	yes	48.0
010283	20.5041	male	right	Traffic accident	66	no	yes	NLP	yes	0.5
010284	34.2411	female	right	Traffic accident	11	no	yes	20/29	yes	96.0
010285	32.2164	male	left	Fall	104	yes	yes	NLP	yes	4.0
010286	37.3233	male	left	Fall	148	no	yes	20/200	yes	48.0
010287	45.5644	female	left	Traffic accident	22	no	no	20/20	no
010288	13.6603	female	right	Fall	13	no	yes	HM	no
010289	25.2658	male	right	Fall	3	no	yes	LP	yes	UK
010290	51.1151	male	right	Fall	56	no	yes	20/1000	yes	2.0
010291	27.7397	male	left	Traffic accident	115	yes	yes	20/33	yes	UK
010292	54.0521	male	left	Fall	12	no	yes	NLP	no
010293	4.08767	male	left	Fall	15	no	no	LP	no
010294	42.1644	female	right	Traffic accident	25	no	yes	20/50	yes	48.0
010295	37.0274	male	left	Fall	29	no	yes	FC	no
010296	33.011	male	left	Fall	50	no	yes	NLP	yes	UK
010297	10.0493	female	right	Fall	15	no	no	NLP	no
010298	53.1288	male	right	Fall	6	no	yes	NLP	yes	0.5
010299	28.0192	male	right	Traffic accident	258	yes	no	HM	yes
010300	39.2301	male	right	Traffic accident	8	yes	no	FC	yes	8.0
010301	38.8795	male	left	Traffic accident	27	yes	yes	NLP	yes	100.0
010302	12.5397	male	left	Fall	9	no	yes	FC	no
010303	53.3616	female	left	Traffic accident	283	no	no	20/80	yes
010304	53.6712	male	left	Traffic accident	119	yes	yes	LP	yes
010305	26.3425	female	right	Fall	3	no	no	NLP	no
010306	19.7726	male	left	Traffic accident	4	yes	yes	NLP	yes	UK
010307	17.6384	male	right	Fall	3	no	yes	FC	no
010308	43.6219	male	right	Blunt assault	8	no	yes	FC	yes	UK
010309	47.0301	male	right	Fall	19	yes	yes	NLP	yes	2.0
010310	32.8027	male	left	Traffic accident	14	yes	yes	FC	yes	48.0
010311	30.4466	male	right	Blunt assault	93	yes	yes	FC	yes	0.5
010312	58.2164	male	left	Fall	19	no	yes	NLP	no
010313	28.4493	male	right	Traffic accident	28	yes	no	NLP	yes	2.0
010314	30.9781	male	left	Fall	45	yes	yes	NLP	no
010315	23.0603	male	right	Fall	49	no	yes	NLP	yes	1.5
010316	28.611	male	left	Traffic accident	33	no	yes	NLP	no
010317	50.7918	female	left	Traffic accident	68	no	no	LP	no
010318	49.5397	male	left	Traffic accident	90	no	no	20/400	yes	3.0
010319	63.6685	male	left	Traffic accident	104	yes	yes	20/100	yes	3.0
010320	18.7753	male	left	Fall	14	no	yes	20/400	no
010321	3.47945	female	right	Traffic accident	21	no	no	NLP	yes	UK
010322	8.08219	male	right	Fall	18	no	no	NLP	no
010323	5.73699	female	right	Traffic accident	3	no	yes	NLP	no
010324	8.38082	male	left	Traffic accident	5	no	no	NLP	no
010325	7.75616	male	both	Traffic accident	3	no	no	NLP	no
010326	15.7452	male	left	Fall	3	no	yes	LP	no
010327	19.3041	male	right	Fall	95	no	yes	NLP	yes	144.0
010328	17.8849	male	left	Fall	13	no	yes	NLP	yes	1.0
010329	18.6384	male	left	Others	3	no	yes	NLP	no
010330	10.0685	male	left	Others	20	no	no	20/200	no
010331	35.6795	female	both	Traffic accident	53	yes	yes	NLP	no
010332	12.2192	female	left	Traffic accident	35	yes	yes	NLP	yes	UK
010333	23.0329	male	left	Fall	9	yes	yes	NLP	yes	1.0
010334	47.3644	male	right	Traffic accident	0	no	yes	FC	yes	0.3
010743	26.3151	male	right	Fall	21	yes	yes	20/100	yes	8.0
010744	55.937	female	left	Traffic accident	8	yes	yes	20/1000	yes	2.0
010745	48.7699	male	left	Fall	5	no	yes	NLP	no
010746	25.789	male	right	Fall	16	no	yes	HM	no
010747	47.6658	male	left	Fall	1	no	yes	HM	yes	5.0
010748	15.5041	male	right	Traffic accident	3	no	yes	NLP	no
010749	34.6849	male	right	Others	31	yes	yes	20/20	yes	UK
010750	19.5315	male	left	Blunt assault	62	no	yes	NLP	yes	UK
010751	23.074	male	right	Fall	7	no	yes	20/100	no
010752	7.60822	male	right	Blunt assault	13	no		NLP	no
010753	9.03014	male	left	Fall	1	no	no	NLP	no
010754	14.0055	female	left	Fall	1	no	yes	FC	no
010755	16.7452	male	left	Traffic accident	14	no	yes	HM	no
010756	29.589	male	left	Blunt assault	18	no	yes	NLP	yes	24.0
010757	57.6521	male	right	Fall	1	no	no	20/1667	no
010758	50.3315	male	left	Fall	92	no	yes	FC	yes	240.0
010759	11.4712	male	right	Fall	17	no	yes	NLP	no
010760	11.137	male	left	Fall	20	no	no	FC	no
010761	53.1205	male	right	Fall	0	no	yes	NLP	no
010762	36.3945	male	left	Traffic accident	14	yes	yes	20/100	no
010763	53.7342	male	right	Fall	33	no	yes	FC	yes	UK
010764	14.3534	male	right	Fall	1	no	yes	NLP	no
010765	5.92877	male	left	Fall	32	no	yes	NLP	no
010766	45.5726	female	right	Traffic accident	32	no	yes	20/40	yes	120.0
010767	37.9918	male	right	Fall	8	no	yes	NLP	no
010768	31.3753	female	right	Fall	31	yes	yes	NLP	no
010769	20.0027	male	right	Fall	21	no	yes	20/1000	no
010770	52.6164	male	left	Fall	6	no	yes	NLP	yes	3.0
010771	13.4082	male	left	Traffic accident	34	yes	yes	NLP	yes	144.0
010772	27.1562	male	left	Traffic accident	30	no	yes	FC	no
010773	55.3233	male	both	Traffic accident	21	yes	yes	NLP	yes	96.0
010774	-0.172603	male	right	Fall	63	no	yes	NLP	yes	24.0
010775	44.1562	male	right	Fall	34	no	yes	FC	yes	UK
010776	24.0438	male	right	Traffic accident	9	no	yes	FC	yes	8.0
010777	8.14795	male	right	Traffic accident	7	yes	yes	20/2000	no
010778	17.5425	male	right	Fall	1	no	yes	NLP	no
010779	54.1233	female	right	Traffic accident	29	yes	yes	FC	yes	UK
010780	11.9507	male	right	Blunt assault	47	no	yes	HM	yes	3.0
010781	24.0164	male	right	Traffic accident	24	yes	yes	20/2000	yes	2.0
010782	55.6164	male	right	Fall	184	yes	yes	FC	no
010783	10.5233	female	right	Fall	6	no	yes	20/20	yes	UK
010784	9.43288	male	right	Fall	5	no	yes	20/133	no
010785	62.5288	female	right	Traffic accident	10	yes	no	NLP	no
010786	53.0466	male	right	Blunt assault	6	no	yes	HM	no
010789	17.1836	male	right	Traffic accident	15	no	yes	NLP	no
010790	7.09315	male	left	Blunt assault	64	no	no	20/400	no
010791	65.1863	female	left	Traffic accident	5	yes	no	FC	no
010792	57.6164	male	right	Fall	66	no	yes	HM	yes	0.5
010793	23.7233	male	right	Fall	1	no	yes	20/100	yes	2.0
010794	14.8877	male	left	Traffic accident	33	no	no	20/500	no
010795	42.0301	female	left	Traffic accident	24	yes	yes	FC	yes	UK
010796	22.8986	female	right	Traffic accident	0	yes	yes	HM	yes	2.0
010797	41.3178	male	left	Fall	25	no	yes	FC	no
010798	55.874	male	left	Fall	6	no	no	NLP	yes	0.5
010799	51.0301	male	right	Traffic accident	66	yes	no	HM	yes	UK
010800	37.7945	male	left	Traffic accident	13	no	yes	NLP	yes	UK
010801	7.09863	male	right	Fall	6	yes	yes	NLP	no
010802	9.00548	male	left	Fall	9	yes	yes	NLP	yes	2.0
010803	21.3315	male	right	Fall	5	no	no	20/200	no
010804	56.5507	male	right	Fall	31	no	no	FC	no
010805	59.0329	male	right	Fall	10	no	no	20/50	no
010806	54.8685	female	left	Fall	34	no	yes	NLP	no
010807	7.68767	male	left	Traffic accident	5	yes	yes	HM	no
010808	16.4356	male	right	Fall	15	no	yes	FC	no
010809	8.27945	male	right	Traffic accident	12	no	no	20/400	no
010810	7.50137	female	left	Fall	185	no	yes	20/25	no
010811	55.3479	male	right	Fall	21	no	yes	NLP	yes	UK
010812	70.4685	female	right	Fall	22	yes	no	20/33	no
010813	7.03562	female	left	Traffic accident	5	no	yes	LP	yes	1.0
010814	58.9151	male	right	Traffic accident	62	no	no	HM	yes	UK
010815	41.3863	male	left	Fall	2	no	yes	NLP	yes	2.0
010816	43.7151	male	left	Traffic accident	12	yes	yes	NLP	no
010817	31.4384	male	right	Fall	13	no	no	HM	yes	UK
010818	33.5781	female	left	Traffic accident	21	no	yes	20/400	no
010819	29.7589	male	right	Fall	100	no	no	FC	no
010820	24.2082	male	left	Fall	63	no	yes	20/25	no
010821	40.4438	male	left	Fall	15	yes	yes	NLP	yes	4.0
010822	54.137	male	left	Traffic accident	28	no	yes	NLP	yes	UK
010823	18.0055	male	right	Traffic accident	16	no	yes	NLP	no
010824	54.0055	male	right	Fall	59	no	yes	FC	yes	0.2
010825	45.0493	male	right	Fall	21	yes	yes	NLP	no
010826	34.863	male	right	Fall	4	no	yes	NLP	no
010827	8.54247	female	right	Fall	6	yes	yes	NLP	yes
010828	52.3014	male	left	Fall	21	no	no	20/133	no
010829	49.6137	male	left	Fall	5	no	no	NLP	no
010830	57.2192	female	right	Fall	21	no	no	20/33	yes	UK
010831	56.5781	male	left	Traffic accident	10	no	no	20/100	yes	UK
010832	15.1397	male	left	Fall	42	no	no	20/1250	no
010833	48.6329	male	right	Fall	7	no	yes	HM	no
010834	66.3726	male	left	Fall	10	no	yes	NLP	yes	0.5
010835	65.8877	male	right	Fall	16	yes	yes	20/1000	yes	UK
010836	4.99726	male	right	Fall	2	no	yes	NLP	no
010837	15.0301	male	right	Traffic accident	13	yes	yes	20/400	yes	0.7
010838	49.8329	male	left	Blunt assault	2	no	yes	20/1000	no
010839	70.2384	male	right	Fall	4	no	no	NLP	yes	0.2
010840	2.8411	male	right	Traffic accident	114	no		LP	yes	UK
010841	46.5205	male	left	Fall	89	yes	yes	FC	yes	192.0
010842	7.82192	male	left	Fall	5	no	no	NLP	no
010843	35.074	male	right	Fall	5	no	yes	NLP	yes	0.5
010844	23.7123	male	right	Fall	2	yes	yes	20/2000	yes	14.0
010845	12.0493	male	left	Fall	118	yes	no	NLP	yes	216.0
010846	34.4575	male	right	Fall	70	no	yes	20/200	yes	UK
010847	59.0411	male	left	Fall	5	no	yes	HM	yes	2.0
010848	5.69589	female	right	Traffic accident	8	no	no	FC	yes	0.0
010849	57.2301	male	left	Traffic accident	5	no	no	HM	no
010850	58.0959	male	right	Fall	11	no	yes	FC	no
010851	5.90685	male	left	Fall	5	no	no	20/200	no
010852	73.874	male	left	Fall	2	no	no	LP	no
010853	57.0384	female	left	Fall	31	no	yes	20/200	no
010854	56.5123	male	left	Fall	9	yes	yes	20/1000	no
010855	47.0082	female	right	Traffic accident	46	no	yes	NLP	yes	UK
010856	43.0192	male	right	Blunt assault	20	yes	yes	NLP	no
010857	49.1808	male	left	Fall	35	yes	yes	20/100	yes	0.3
010858	9.60274	male	right	Traffic accident	17	no	no	HM	no
010859	65.7562	male	right	Blunt assault	140	no	yes	20/400	no
010860	5.80274	female	left	Traffic accident	11	yes	yes	LP	yes	UK
010861	28.7616	male	left	Fall	28	no	yes	HM	yes	2.0
010862	53.4356	male	left	Blunt assault	0	no	yes	LP	no
010863	10.2329	male	left	Blunt assault	64	no	no	20/250	no
010864	38.5068	male	left	Fall	21	no	no	20/33	yes	0.1
010865	14.8247	male	left	Fall	20	yes	no	NLP	yes	UK
010866	8.38356	male	left	Traffic accident	27	yes	no	NLP	no
010867	19.3041	male	right	Traffic accident	23	no	no	20/400	yes	48.0
010868	36.3671	male	left	Fall	60	no	no	FC	yes	UK
010869	48.4438	male	right	Fall	2	no	yes	NLP	no
010870	17.1342	male	left	Traffic accident	7	yes	yes	NLP	no
010871	6.15068	male	left	Fall	24	no	yes	NLP	no
010872	7.62466	male	left	Blunt assault	15	no	no	NLP	no
010873	25.4767	male	right	Blunt assault	1	no	yes	FC	no
010874	11.3342	male	left	Fall	10	no	yes	20/1000	no
010875	22.8329	male	right	Fall	7	yes	yes	NLP	no
010876	15.5507	male	right	Fall	7	no	no	20/500	yes	0.1
010877	0.876712	male	right	Blunt assault	194	no	no	20/133	no
010878	32.0219	male	left	Fall	22	yes		NLP	no
010879	10.3562	male	right	Fall	3	no	no	NLP	no
010880	9.56712	male	left	Fall	152	no	no	20/333	yes	1.0
010881	10.7123	male	left	Blunt assault	98	no	no	FC	no
010882	3.15342	male	left	Fall	52	yes	yes	20/333	yes	312.0
010883	12.9205	male	left	Traffic accident	23	yes	yes	20/25	yes	UK
010884	19.6959	male	left	Fall	72	no	yes	20/800	yes	UK
010885	18.9918	male	right	Fall	15	yes	yes	20/1000	yes	UK
010886	17.326	male	right	Fall	10	no	yes	HM	no
010887	38.4904	male	right	Traffic accident	4	no	yes	20/400	no
010888	55.0192	female	right	Fall	12	no	yes	20/500	no
010889	78.3315	male	right	Fall	4	no	no	NLP	no
010890	17.4438	male	right	Traffic accident	10	no	yes	LP	no
010891	13.6164	male	left	Traffic accident	11	no	no	20/200	no
010892	30.9315	male	right	Fall	46	no	yes	FC	yes	UK
010893	54.2548	male	right	Traffic accident	39	no	yes	NLP	yes	UK
010894	24.3836	male	right	Traffic accident	57	yes	yes	NLP	yes	UK
010895	19.863	male	right	Traffic accident	0	no	no	NLP	no
010896	53.9123	male	right	Blunt assault	0	no	yes	20/1667	no
010897	7.59452	male	left	Fall	82	yes	yes	20/80	no
010898	9.53425	male	left	Traffic accident	9	no	yes	20/167	no
010899	16.4356	male	left	Blunt assault	122	yes	yes	20/667	yes	UK
010901	49.0822	male	left	Others	0	no	yes	20/20	no
010902	53.3973	male	right	Traffic accident	27	yes	no	20/50	yes	2.0
010903	51.7288	female	right	Fall	31	no	no	20/1667	no
010911	51.7507	male	right	Fall	2	no	no	NLP	no
010919	52.9096	male	left	Fall	3	no	yes	NLP	no
010929	64.0192	male	right	Traffic accident	1	no	no	NLP	no
010968	28.1836	male	right	Fall	61	yes	no	20/200	no
011002	28.6027	male	right	Traffic accident	199	yes	yes	NLP	yes	UK
011010	11.3699	male	left	Blunt assault	306	no	yes	20/133	no
011021	31.0027	male	left	Traffic accident	365	no	no	20/29	yes	UK
011022	32.0658	male	right	Fall	27	no	yes	NLP	yes	168.0
011040	29.2466	male	right	Fall	9	no	yes	NLP	no
011043	24.9479	male	right	Fall	17	yes	yes	NLP	no
011045	19.0877	male	right	Traffic accident	13	no	yes	20/20	yes	2.0
011075	31.474	male	right	Blunt assault	11	no	yes	20/50	no
011078	31.1945	male	right	Fall	4	yes	no	NLP	yes	0.5
011087	13.9726	male	right	Traffic accident	4	yes	yes	NLP	no
011096	48.6192	male	right	Blunt assault	7	no	yes	NLP	no
011099	22.2	male	left	Fall	25	no	yes	NLP	yes	UK
011124	27.9014	female	left	Traffic accident	48	no	yes	20/50	no
011125	33.611	male	right	Fall	20	no	yes	20/33	no
011137	54.2932	male	right	Fall	69	no	yes	NLP	yes	UK
011138	11.9589	male	left	Traffic accident	54	no	no	20/667	no
011139	31.7507	male	right	Fall	8	no	yes	20/167	yes	0.0
011142	41.0356	male	left	Fall	5	no	yes	20/250	no
011143	17.1808	male	left	Blunt assault	61		yes	NLP	no
011145	3.23014	female	left	Traffic accident	304	yes	no	20/200	yes	UK
011147	47.8603	male	right	Traffic accident	10	yes	yes	NLP	no
011148	5.20548	male	right	Traffic accident	0	no	no	NLP	no
011149	51.1726	male	left	Fall	10	yes	yes	NLP	yes	24.0
011150	51.7644	male	right	Fall	62	no	no	20/33	yes	UK
011151	17.5041	male	left	Fall	31	no	no	20/400	yes
011152	45.2137	female	right	Traffic accident	11	no	yes	20/200	yes
011153	33.4986	male	left	Fall	5	no	no	20/400	no
011164	38.9096	male	left	Fall	31	no	yes	NLP	no
011172	65.0247	male	left	Traffic accident	8	no	yes	LP	no
011173	33.3315	male	left	Blunt assault	2	no	no	NLP	no
011174	19.074	male	right	Fall	10	yes	yes	20/20	no
011175	27.2411	male	right	Traffic accident	7	yes	yes	NLP	no
011176	8.21096	male	right	Fall	11	no	no	20/20	no
011177	16.1452	male	right	Fall	31	no	yes	20/67	yes	UK
011178	21.0575	male	left	Fall	14	no	yes	20/400	no
011179	8.85753	male	right	Fall	2	no	yes	NLP	no
011180	5.54521	male	left	Blunt assault	13	no	yes	NLP	yes	0.1
011184	28.6493	male	right	Blunt assault	6	no	yes	NLP	no
011185	33.4384	male	left	Blunt assault	0	no	no	HM	no
011187	49.3973	male	left	Fall	1	no	yes	NLP	no
011188	22.1452	male	both	Fall	46	no	yes	20/200	yes	UK
011189	60.6356	male	right	Traffic accident	31	yes	no	20/50	no
011190	42.011	male	right	Traffic accident	57			20/400
011191	36.6466	male	left	Traffic accident	91	no	no	NLP	no
011192	23.3205	male	both	Traffic accident	20	yes	no	20/400	no
011193	36.9014	male	left	Traffic accident	11	no	no	20/400	no
011194	33.1233	male	left	Fall	1	no	no	FC	no
011195	8.97808	female	left	Blunt assault	20	no	no	LP	no
011196		male		Blunt assault
011197		male	right	Fall	10	no	no	NLP	no
011198	30.2384	female	right	Blunt assault	59			NLP
011199	41.5753	male	left	Blunt assault	40			20/400
011200	40.6959	male	right	Fall	30	no	yes	NLP	no
011201	49.7589	male	right	Blunt assault	9	yes	yes	NLP	yes	4.0
011202	39.5342	male	right	Blunt assault	5	yes	yes	NLP	no
011205		male			60	yes	yes
011206		male	left	Blunt assault	54	yes	yes	20/67
011207		female	right	Fall	45	yes	yes	20/400
011208	51.6603	male	left	Blunt assault	21	yes	yes	20/400
011209	-0.0438356	male	left	Fall	16	no	no	FC	no
011210	46.611	male	right	Blunt assault	24	no	no	20/50	no
011211	62.5726	male	right	Traffic accident	36		no	NLP	no
011212		male	left	Traffic accident	61			NLP	no
011213	19.6548	male	left	Traffic accident	13		yes	NLP	no
011214	63.0192	male	left	Fall	122	no		NLP	no
011215	56.3205	male	right	Blunt assault	32			NLP
011216	49.7753	male	left		27			20/33
011217	26.1479	male	right	Blunt assault	20			20/200
011218	53.1123	male	left	Fall	275	yes		20/400
011219	31.9452	male	right	Blunt assault	16		yes	NLP
011220	22.126	male	right	Fall	98	yes	yes	NLP	yes	UK
011221	46.0329	male	right	Traffic accident	4	no	yes	HM	no
011222	57.7836	male	right	Traffic accident	40	no	yes	20/25	no
011224	44.5781	male	left	Fall	22	no	yes	NLP	no
011225	30.8493	male	right	Fall	18	no	yes	NLP	yes	UK
011226	31.7315	male	left	Fall	1	no	yes	LP	no
011237	82.8384	male	left	Traffic accident	55	yes	no	HM	no
011238	44.0822	male	left	Others	12	no	no	20/25	no
011239	54.9753	male	left	Blunt assault	13	no	no	FC	yes	0.2
011240	60.9014	female	left	Fall	37	yes	yes	LP	no
011241	62.074	male	left	Blunt assault	0	no	yes	20/100	no
011242	71.7123	male	left	Blunt assault	184	yes		HM
011243	39.9753	male	right	Fall	21			20/2000
011244	21.6164	female	right	Fall	4	no	yes	20/20	no
011245	68.7945	male	left	Fall	3	no	no	HM	no
011246	36.4192	male	right	Fall	6		yes	20/400	yes	UK
011248	80.5315	male	right	Traffic accident	51	yes	yes	NLP	no
011249	3.95068	male	left	Blunt assault	4	no	no	20/333	no
011250	38.0219	male	right	Traffic accident	6	yes	yes		no
011251	29.5808	male	right	Traffic accident	92			20/100
011252	18.474	male	right	Fall	5	no	yes	NLP	no
011253	57.474	female	right	Blunt assault	24		yes	HM
011254	49.3808	male	left	Fall	3	no	no	20/167	no
011255	50.011	male	left	Others	3	no	no	20/40	no
011256	29.5151	male	left	Fall	151	no	no	20/20	yes	120.0
011257	45.2548	male	right	Fall	10	no	yes	NLP	no
011258	42.3342	female	left	Fall	169	yes	yes	20/100	yes	7.0
011259	13.674	male	both	Traffic accident	90			20/50
011260	41.6603	female	left	Blunt assault	43	yes		NLP
011261	17.8137	female	right	Blunt assault	6			FC
011262	43.2712	male	right	Traffic accident	25	yes		NLP	yes	UK
011263	59.6027	male	left	Fall	17			20/50	no
011264	56.1096	male	left	Blunt assault	10	yes	yes	20/67	yes	UK
011265	34.0219	male	left	Others	19	no	no	20/400	no
011266	22.4904	male	left	Fall	61	yes	yes	LP	yes	480.0
011267	52.6795	male	left	Blunt assault	35			FC
011268	32.2685	male	both	Fall	61	yes	yes	NLP	yes	144.0
011269	42.5836	female	both	Traffic accident	127		yes	NLP	no
011270	65.5397	male	right	Blunt assault	29		yes	20/50
011271	9.88767	female	left	Fall	61			20/400
011272	62.126	male	right	Blunt assault	34			LP
011273	32.737	male	right	Traffic accident	24	yes		NLP
011274	53.2438	female	left	Traffic accident	31			20/50
011276	39.411	male	left	Blunt assault	10		yes	20/200	no
011278	43.4027	male	left	Traffic accident	44	yes		NLP	yes	UK
011280	63.1233	male	right	Others	51	no	yes	20/200	yes	24.0
011281	69.4603	male	left	Traffic accident	17			NLP	no
011282	31.2959	male	left	Others	34	no	no	20/20	no
011283	42.7178	male	left	Blunt assault	12			20/33
011284	59.1096	male	left	Blunt assault	1	no	no	HM	no
011285	48.7945	male	left	Fall	2	no	yes	NLP	no
011286	10.1342	female	left	Traffic accident	5	no	yes	NLP	yes	0.1
011287	47.3973	male	right	Blunt assault	8	no	no	20/50	no
011288	37.5479	male	right	Traffic accident	153	no	no	NLP	no
011290	39.0384	male	left	Fall	6			NLP
011291	41.0521	male	left	Others	6	no	no	HM	no
011292	21.2877	male	right	Blunt assault	10	no	no	20/80	no
011293	54.4301	male	both	Blunt assault	182	no	no	20/400	yes
011294	10.9151	female	right	Blunt assault	13	no	no	20/250	no
011295	42.7507	male	left	Fall	129	yes	no	LP	yes	UK
011296	21.0438	male	left	Traffic accident	61	yes	no	LP	no
011297	24.3288	male	left	Blunt assault	7	no	no	20/133	no
011298	23.5205	female	right	Blunt assault	24			20/100
011300	48.2575	male	right	Traffic accident	37			20/133
011301	60.1342	male	both	Blunt assault	36	yes		LP	yes	UK
011302	29.8849	male	right	Blunt assault	4			LP
011303	14.6055	female	left	Fall	20			HM
011304	53.7562	male	right	Traffic accident	4	yes	no	HM	no
011305	33.4849	male	left	Fall	65	no		20/400
011306	26.2329	female	left	Traffic accident	55	no	yes	NLP	yes	144.0
011307	60.0356	male	left	Blunt assault	4			NLP
011308	48.6356	male	both	Blunt assault	365			20/400
011309	12.3096	female	right	Blunt assault	31		yes	NLP
011311	20.0767	male	left	Traffic accident	32			NLP	yes	96.0
011312	46.526	male	left	Blunt assault	24	no	yes	20/50	no
011314	48.5342	male	left	Fall	61	yes		NLP	no
011315	52.7726	male	both	Fall	20	no	no	NLP	yes	UK
011316	49.7068	female	right	Fall	3	yes	yes	NLP	no
011317	53.074	male	left	Traffic accident	1	no	yes	NLP	no
011321	63.8932	male	both		255	no	no	20/25	no
011322	23.2712	female	both	Traffic accident	183	no	yes	20/400	yes	UK
011324	56.4247	female	right	Traffic accident	31	yes	no	20/400	yes	0.1
011325	30.1178	male	both	Fall	153	yes	yes	HM	yes	UK
011326	20.411	male	right	Traffic accident	48	no	no	NLP
011327	25.5753	male	right	Blunt assault	22	no	no	20/133	no
011328	48.1726	male	left	Blunt assault	7	yes	no	LP	no
011329	45.7014	male	both	Blunt assault	62			HM
011330	51.5096	male	left	Traffic accident	12		no	NLP
011331	50.674	male	left	Fall	23	yes	yes	HM
011332	10.8	female	left	Traffic accident	66		yes	HM
011333	46.8658	male	left	Traffic accident	36	yes		NLP
011334	34.1753	male	right	Traffic accident	88	yes	yes	20/100	yes	UK
011338	11.137	male	left	Blunt assault	37		yes	NLP
011339	33.7507	male	left	Fall	20			NLP	no
011340	13.0603	female	both	Blunt assault	30	yes		NLP	yes	170.0
011341	33.6411	male	right	Blunt assault	58			NLP
011342	55.4164	male	both	Fall	12	yes	yes	NLP
011343	27.8986	male	both	Traffic accident	39	yes	yes	20/20
011344	33.6356	male	right	Fall	3			NLP
011345	2.60548	male	right	Traffic accident	62	no		NLP
011346	21.0658	male	right	Blunt assault	26		yes	HM
011347	45.6274	female	left	Blunt assault	14	no	no	NLP	no
011348	20.1945	male	right	Fall	71	no	yes	NLP	no
011349	49.6986	male	right	Others	60		yes	20/50
011350	3.6	female	left	Fall	13	no	yes	20/50	no
011351	38.2055	male	left	Traffic accident	0	yes	no	20/50	no
011352	19.3863	male	right	Others	10			HM
011356	20.4082	male	both	Fall	0			20/400
011357	45.411	male	left	Fall	60			20/400	yes	192.0
011359	36.2301	male	both	Fall	60			20/20	yes	UK
011360	54.8575	male	left	Fall	13	yes	no	NLP	yes	UK
011361	35.6164	male	right	Traffic accident	74			NLP	yes	UK
011362	26.3425	male	left	Blunt assault	4	yes	no	20/400	yes	UK
011363	21.8027	female	right	Traffic accident	285			HM
011364	26.3671	male	right	Traffic accident	60	no		NLP	no
011365	26.1945	male	right	Fall	52			NLP	no
011366	53.2356	male	right	Fall	63	yes	no	20/100	yes	UK
011367	53.5616	female	left	Fall	20			20/67	yes	UK
011368	62.663	male	right	Traffic accident	4	yes		NLP	no
011369	23.3425	male	left	Blunt assault	60	no			no
011370	28.9836	male	right	Fall	13	no	no	NLP	yes
011371	49.7753	male	right	Traffic accident	21	yes	yes	NLP	no
011372	17.0712	female	right	Traffic accident	21	no
011373	17.6849	male	right	Blunt assault	20			20/400
011374	15.7041	male	left	Traffic accident	31			20/2000
011375	41.5945	male	left	Blunt assault	50	no	yes	20/167	no
011376	24.7041	male	left	Fall	0
011377	63.6712	male	left	Fall	61			NLP	yes	480.0
011387		female		Fall	44068
011388	11.5781	male	right	Fall	13	yes	no	NLP	no
011389	32.0055	male	right	Blunt assault	16			20/33
011390	10.3836	male	right	Fall	3	no	no	NLP	no
011391	23.6493	male	right	Traffic accident	90			20/100
011392	66.4575	male	left	Blunt assault	30	yes	no	20/67	no
011393	41.6219	male	left	Blunt assault	33	yes	no	20/67	no
011394	65.9068	male	right	Fall	65	no	no	NLP	yes	UK
011395	55.8521	female	right	Blunt assault	10	no	no	20/67	no
011396	2.86301	male	right	Traffic accident	11			HM
011397	18.9836	male	right	Fall	10	yes	yes	NLP	no
011398	-0.416438	male	right	Fall	19	no		FC	no
011401	28.5534	male	right	Fall	1	no	yes	20/33	yes	2.0
011402	16.8356	male	right	Fall	2	no	yes	HM	no
011403	15.474	male	left	Traffic accident	6	no	no	NLP	yes	UK
011405	8.15616	male	left	Fall	181	yes	no	20/100	no
011406	3.8137	male	left	Fall	25	no	yes	NLP	no
011407	43.2521	male	right	Fall	19			NLP
011409	47.2986	male	right	Fall	61			NLP
011410	10.3452	male	left	Fall	44			20/100
011411	43.7808	male	right	Fall	92	yes	yes	20/100	no
011412	24.1507	male	right	Others	2	no	yes	NLP	no
011413	41.6055	male	left	Blunt assault	92	no	yes	HM	yes	1.0
011414	53.0548	female	left	Traffic accident	1	no	yes	20/20	yes	0.5
011416	29.0082	male	left	Fall	8	no	no	FC	yes	UK
011417	11.8027	male	right	Fall	6	no	yes	NLP	no
011418	25.4027	male	right	Traffic accident	90			NLP	no
011419	45.1342	male	left	Fall	89	no	yes	NLP	yes	2.0
011420	19.0137	male	both	Traffic accident	1			20/133
011421	44.2301	male	left	Traffic accident	60			NLP
011422	39.526	female	left	Fall	43			FC
011423	17.0219	male	left	Fall	38	no	yes	FC	yes	3.0
011424	6.5726	female	right	Traffic accident	43	no	yes	20/133	no
011425	29.8	male	right	Fall	3	no	yes	NLP	no
011434	27.5233	male	right	Fall	16	no	no	20/67	no
011435	22.7562	female	left	Fall	51	no	yes	FC	yes	UK
011436	40.789	male	right	Traffic accident	23	yes	no	20/167	yes	UK
011437	8.67123	male	both	Fall	151			LP
011438	30.7205	male	right	Fall	90	no		NLP
011439	12.5068	male	right	Fall	5	yes	yes	NLP	no
011440	39.0932	female	right	Blunt assault	60			20/33	no
011441	17.874	male	right	Traffic accident	25	no		NLP	yes
011442	11.8904	male	left	Blunt assault	18			20/33
011443	11.4658	male	right	Fall	17	no	no	20/1000	yes	0.1
011444		male	right	Blunt assault	20	no	no	NLP	no
011445	13.2137	female	left	Fall	12	yes	no	NLP	yes	UK
011446	28.2575	male	right	Traffic accident	43	no		NLP
011447	28.4658	male	right	Blunt assault	21			NLP
011448	34.1616	male	left	Fall	62	no	yes	20/333	yes	48.0
011449	10.1671	male	left	Fall	46		yes	20/200	no
011450	57.5123	male	left	Traffic accident	27			NLP
011451	44.2795	male	both	Fall	30			HM
011452	36.4219	male	right	Traffic accident	5	yes	yes	LP	no
011453	7.94521	male	left	Traffic accident	17	no	yes	NLP	no
011454	18.811	male	right	Fall	0	no	no	NLP	yes	2.0
011455	46.6466	male	left	Fall	61	yes	yes	HM	no
011456	45.7425	male	right	Fall	3	no		20/200	no
011457	27.6164	male	both	Traffic accident	43			NLP
011458	48.3041	female	right	Traffic accident	21	yes		20/40	no
011459	33.4137	male	left	Fall	0			NLP
011460	53.3041	male	right	Fall	61	yes	no	NLP	yes	UK
011461	48.6877	female	left	Traffic accident	38	no		NLP	yes	UK
011462	18.0384	male	right	Traffic accident	9			LP
011463	50.7644	male	left	Blunt assault	6	no	no	20/33	no
011469	43.1014	male	right	Traffic accident	14	yes	no	NLP	no
011470	14.5068	male	right	Fall	22	no	no	NLP	yes	0.3
011471	15.3781	male	right	Fall	6	no	yes	HM	no
011472	17.0137	male	left	Traffic accident	6	yes	no	20/200	yes	UK
011473	36.589	male	right	Fall	97	no	no	20/200	no
011474	23.6685	male	right	Fall	5	no	no	NLP	yes	UK
011475	8.25205	male	right	Fall	8	yes	no	NLP	yes	UK
011476	67.9068	male	left	Fall	7	no	no	FC	yes	UK
011477	30.0849	male	right	Blunt assault	30	no	yes	NLP	no
011480	44.7589	female	right	Blunt assault	19		yes	NLP
011510	13.7315	male	right	Fall	181			20/33	no
011511	66.5178	female	both	Blunt assault	0	no	no	FC	no
011512	58.6904	male	left	Fall	14	no	no	20/40	no
011513	59.0411	male	left	Traffic accident	61	no	no	20/50	no
011516	41.6822	male	both	Traffic accident	92	no	yes	20/25	yes	48.0
011517	49.8301	female	right	Blunt assault	30	no	yes	20/40	no
011518		female	right		90
011519		male		Traffic accident	265			NLP	yes	168.0
011521	50.063	female	right	Blunt assault	11	yes	yes	NLP	no
011522	47.5863	male	left	Fall	40			20/133	no
011523		male	right		0
011524		male		Fall	10		yes	20/400
011525	0	male	left		0
011526	51.0959	female		Traffic accident	185
011527	7.93151	male	left	Blunt assault	3			NLP
011528	53.5425	male	left		31	yes		20/2000	yes	UK
011529	35.8959	male	left	Blunt assault	2	yes	yes	NLP	no
011530	21.7644	male	left	Blunt assault	61			20/400
011531	2.81918	male	left	Traffic accident	7			NLP
011532	16.7205	male	right	Fall	7		yes	NLP	yes	1.0
011573	66	male	right	Traffic accident	0	yes	yes	HM	no	0
011584	33	male	right	Fall	1	yes	yes	NLP	no	0
011567	45	male	right	Blunt assault	90	yes	no	20/400	no	0
011586	20	female	right	Fall	60	no	yes	HM	yes	2
011591	11	male	right	Fall	120	no	no	20/400	no	0
011580	15	male	right	Fall	5	no	no	NLP	no	0
011566	21	female	right	Fall	1	no	yes	NLP	no	0
011538	4	female	right	Traffic accident	21	no	no	HM	no	0
011549	38	male	right	Fall	30	no	no	20/100	no	0
011599	52	male	right	Fall	17	no	yes	HM	no	0
011535	46	male	right	Fall	2	no	yes	NLP	no	0
011574	59	male	right	Fall	14	no	yes	20/200	no	0
011537	40	male	right	Fall	45	yes	no	20/1000	no	0
011542	36	male	right	Others	30	no	yes	NLP	no	0
011556	5	male	right	Fall	730	no	no	20/500	yes	0.1
011533	6	male	right	Traffic accident	60	no	no	FC	no	0
011572	17	male	right	Fall	6	no	yes	HM	no	0
011553	32	male	right	Traffic accident	60	no	yes	20/2000	no	0
011562	67	male	right	Blunt assault	14	no	no	NLP	no	0
011645	21	male	right	Fall	9	no	yes	NLP	yes	2
011653	20	male	right	Traffic accident	28	yes	yes	NLP	yes	1
011656	30	male	right	Others	0	no	yes	NLP	no
011634	50	male	right	Fall	5	no	yes	NLP	yes	1
011620	47	male	right	Fall	90	no	yes	20/2000	yes	0.5
011647	32	male	right	Traffic accident	60	no	yes	HM	yes	2
011630	29	male	right	Fall	7	no	yes	NLP	no	0
011655	15	male	right	Traffic accident	0	no	yes	LP	no
011629	10	female	right	Fall	30	no	no	20/1000	no	0
011667	36	male	right	Others	2	no	no	NLP	no
011660	15	male	right	Traffic accident	14	no	yes	20/1250	no
011661	35	male	right	Fall	180	no	no	20/25	no
011658	21	male	right	Others	120	yes	yes	NLP	yes	30
011665	32	male	right	Fall	4	no	yes	NLP	no
011672	8	male	right	Fall	9	no	no	NLP	no
011686	37	male	right	Fall	12	no	yes	20/200	no
011680	28	male	right	Traffic accident	5	no	yes	FC	yes	UK
011614	57	male	right	Fall	60	no	yes	20/800	no	0
011669	6	female	right	Fall	30	no	yes	NLP	no
011670	16	male	right	Traffic accident	60	no	yes	FC	no
011676	37	female	right	Fall	10	no	yes	NLP	no
011687	59	male	right	Blunt assault	11	no	no	LP	no
011668	28	male	right	Fall	60	no	yes	FC	no
011688	14	male	right	Fall	15	no	yes	20/200	no
011678	34	male	right	Others	60	no	yes	20/800	no
011664	57	male	right	Fall	120	no	yes	20/67	no
011671	13	male	right	Fall	90	no	no	NLP	no
011674	32	male	right	Fall	60	yes	yes	NLP	no
011534	16	male	left	Fall	120	yes	yes	20/20	yes	2
011578	10	male	left	Fall	2	no	yes	HM	no	0
011589	27	male	left	Fall	7	yes	yes	20/100	no	0
011592	67	male	left	Fall	12	yes	yes	HM	no	0
011544	12	male	left	Others	19	no	no	20/200	no	0
011600	5	female	left	Traffic accident	150	no	yes	FC	no	0
011569	57	female	left	Blunt assault	7	no	no	20/800	no	0
011536	8	male	left	Fall	6	no	yes	NLP	no	0
011545	35	male	left	Fall	2	yes	yes	20/667	no	0
011550	40	male	left	Traffic accident	7	no	yes	20/1000	no	0
011552	44	female	left	Blunt assault	11	no	yes	NLP	no	0
011543	34	male	left	Others	15	no	yes	FC	yes	UK
011548	11	male	left	Fall	7	no	no	20/133	yes	0.1
011554	43	male	left	Traffic accident	2	no	yes	20/133	no	0
011623	8	male	left	Blunt assault	30	no	no	LP	no	0
011561	14	male	left	Traffic accident	30	no	yes	FC	no	0
011565	18	female	left	Traffic accident	13	no	yes	NLP	no	0
011637	45	male	left	Traffic accident	1	no	yes	NLP	no	0
011555	52	female	left	Fall	15	yes	yes	20/50	yes	1
011610	39	male	left	Others	1	no	no	NLP	no	0
011604	48	male	left	Fall	30	no	yes	20/400	yes	2
011633	41	male	left	Others	2	yes	yes	NLP	no	0
011644	57	male	left	Fall	1	no	yes	HM	yes	0.5
011652	9	male	left	Traffic accident	11	yes	yes	FC	no
011646	53	male	left	Fall	4	no	yes	NLP	no	0
011602	16	female	left	Fall	1	no	yes	FC	no	0
011612	33	male	left	Traffic accident	30	no	yes	20/500	no	0
011615	9	male	left	Traffic accident	90	no	yes	20/500	no	0
011631	57	male	left	Fall	3	no	yes	NLP	no	0
011621	39	male	left	Fall	120	no	yes	FC	yes	2
011618	8	male	left	Traffic accident	270	no	yes	20/200	no	0
011657	46	male	left	Fall	20	no	no	NLP	yes	2
011659	36	male	left	Others	5	no	no	NLP	no
011666	38	male	left	Fall	2	no	yes	NLP	no
011673	75	female	left	Traffic accident	3	yes	yes	HM	yes	0.5
011677	18	male	left	Fall	30	no	yes	HM	no
011683	17	male	left	Fall	2	no	yes	LP	no
011663	14	female	left	Blunt assault	720	no	no	20/67	no
011690	43	male	left	Blunt assault	10	no	yes	20/100	yes	0.017
011662	5	male	left	Traffic accident	90	no	yes	FC	no
011682	34	male	left	Others	30	yes	yes	20/2000	yes	98
011689	15	male	left	Traffic accident	19	no	yes	20/100	no
011684	33	male	left	Fall	14	yes	yes	NLP	yes	0.17
011681	48	male	left	Fall	270	no	yes	20/25	no
011675	43	male	left	Fall	90	no	yes	20/25	no
011679	42	female	left	Traffic accident	60	no	no	20/20	no
011691	51	male	left	Fall	60	no	yes	20/133	no
011685	53	male	left	Fall	30	yes	yes	FC	no
011532		male	both		60
011613		male	both		60
011601		male	both
011654		male	both
011692		male	both
011686	54	male	left	Fall	30	yes	yes	FC	no	0.1
011687	51	male	right	Fall	2	no	yes	NLP	no
011688	16	male	right	Fall	8	no	yes	NLP	no
011689	19	male	right	Fall	30	yes	yes	NLP	no
011690	65	male	right	Fall	30	no	yes	FC	no
011691	16	male	left	Fall	90	yes	yes	20/250	no
011692	14	male	both	Traffic accident	60	yes	yes	NLP	yes
011693	12	male	left	Fall	3	no	yes	LP	no
011694	37	male	left	Fall	5	yes	yes	20/200	no
011695	17	male	left	Fall	30	no	yes	NLP	no
011696	71	female	right	Fall	60	no	no	FC	no
011697	13	female	right	Traffic accident	90	no	yes	20/80	no
011698	10	male	left	Fall	60	yes	yes	FC	no
011699	28	male	right	Fall	60	no	yes	20/333	no
011700	60	female	right	Fall	20	yes	yes	20/50	no
011701	21	male	right	Fall	90	yes	yes	20/33	no
011702	14	male	left	Blunt assault	6	yes	yes	NLP	no
011703	44	male	left	Traffic accident	60	no	yes	20/33	no
011704	37	male	right	Fall	14	no	yes	NLP	no
011705	48	male	right	Fall	14	no	yes	NLP	no
011706	6	male	right	Blunt assault	2	no	no	20/67	no
011707	12	male	right	Fall	2	no	yes	HM	no
011708	32	female	right	Fall	17	no	yes	HM	no
011709	34	male	right	Fall	21	no	yes	20/167	no
011710	26	male	right	Fall	120	no	yes	20/333	no
011711	13	male	right	Traffic accident	1	no	yes	NLP	no
011712	49	male	right	Fall	2	no	no	NLP	no
011713	44	male	right	Fall	15	no	yes	20/333	no
011714	41	male	right	Fall	60	no	yes	20/250	no
011715	50	male	right	Blunt assault	16	yes	yes	HM	no
011716	58	male	left	Fall	1	yes	yes	NLP	no
011717	9	male	left	Blunt assault	5	no	no	20/200	no
011718	6	male	right	Fall	60	no	yes	20/333	no
011719	11	male	right	Traffic accident	5	no	yes	20/333	no
011720	15	male	right	Others	60	yes	no	FC	no
011721	52	male	right	Fall	60	no	no	20/133	no
011722	52	male	left	Traffic accident	3	no	yes	NLP	no
011723	53	male	right	Fall	30	no	yes	NLP	no
011724	14	male	left	Fall	120	no	yes	20/67	no
011725	61	female	right	Fall	5	no	yes	NLP	yes	1
011726	18	female	right	Fall	120	no	yes	NLP	no
011727	60	male	left	Traffic accident	10	no	yes	NLP	no
011728	47	male	right	Fall	7	no	yes	HM	no
011729	16	female	left	Others	3	no	no	NLP	no
011730	6	male	left	Fall	20	yes	yes	20/133	no
011731	43	female	right	Fall	60	no	no	20/33	no
011732	8	female	left	Traffic accident	12	yes	no	20/1000	no
011733	20	male	right	Fall	13	no	no	NLP	no
011734	22	male	right	Traffic accident	10	no	yes	20/1000	no
011735	27	male	left	Fall	60	no	yes	FC	no
011736	27	male	left	Blunt assault	7	no	no	FC	no
011737	18	male	left	Traffic accident	6	yes	yes	HM	no
011738	57	male	right	Traffic accident	12	no	no	HM	no
011739	16	male	left	Traffic accident	30	no	yes	NLP	no
011740	40	male	left	Fall	20	no	yes	NLP	no
011741	42	male	left	Traffic accident	180	no	yes	20/1250	no
011742	16	male	right	Traffic accident	18	no	yes	20/250	no
011743	7	male	right	Fall	10	no	yes	20/400	no
011744	41	male	left	Fall	2	yes	yes	NLP	no
011745	17	female	left	Traffic accident	9	yes	yes	20/2000	no
011746	53	male	right	Traffic accident	60	no	no	20/1667	no
011747	10	male	right	Fall	10	no	no	20/133	no
011748	4	male	right	Traffic accident	11	yes	yes	FC	no
011749	14	female	right	Traffic accident	210	no	no	FC	no
011750	37	male	left	Fall	50	no	yes	HM	no
011751	10	male	right	Fall	2	yes	yes	NLP	no
011752	16	male	right	Fall	7	no	yes	20/2000	no
011753	61	male	left	Traffic accident	1	no	yes	HM	no
011754	30	female	both	Traffic accident	30	yes	yes	NLP	no
011755	19	female	right	Fall	14	no	yes	20/200	no
011756	32	male	left	Traffic accident	14	no	yes	FC	no
011757	57	male	left	Fall	2	yes	yes	NLP	no
011758	16	female	right	Fall	7	yes	yes	HM	no
011759	34	male	right	Fall	30	yes	yes	LP	no
011760	15	male	right	Fall	180	no	yes	HM	no
011761	45	male	right	Fall	90	no	no	20/80	no
011762	50	female	left	Traffic accident	14	no	yes	FC	no
011763	50	male	left	Fall	18	no	no	20/133	no
011764	11	female	right	Traffic accident	14	no	no	LP	no
011765	34	male	right	Fall	3	no	no	FC	no
011766	15	male	left	Fall	30	yes	yes	HM	no
011767	43	male	left	Fall	60	no	yes	20/167	no
011768	11	female	right	Fall	18	no	yes	NLP	no
011769	45	male	right	Fall	4	yes	yes	NLP	no
011770	25	male	right	Fall	20	no	no	20/80	no
011771	13	male	right	Fall	6	no	yes	HM	no
011772	22	male	right	Fall	30	no	yes	20/167	no
011773	20	male	left	Fall	1	no	yes	FC	no
011774	33	male	right	Fall	90	yes	yes	HM	no
011775	51	female	left	Traffic accident	30	yes	no	20/667	yes	24
011776	53	female	left	Traffic accident	21	yes	yes	20/50	yes
011777	12	male	right	Fall	15	yes	yes	HM	no
011778	31	male	right	Fall	30	no	yes	20/200	no
011779	52	male	right	Fall	28	no	no	20/1000	no
011780	55	male	left	Traffic accident	30	no	yes	20/333	no
011781	15	male	left	Fall	1	no	no	NLP	no
011782	52	female	left	Traffic accident	270	yes	yes	20/200	no
011783	49	male	left	Others	8	no	yes	20/100	no
011784	16	female	left	Traffic accident	15	no	no	HM	no
011785	61	male	right	Blunt assault	3	no	yes	FC	no
011786	53	male	right	Traffic accident	10	no	yes	20/2000	no
011787	34	female	right	Fall	1	no	yes	LP	no
011788	9	female	left	Fall	11	no	yes	NLP	no
011790	63	male	right	Fall	7	yes	yes	HM	no
011791	12	male	left	Fall	9	no	yes	HM	no
011792	41	male	left	Traffic accident	10	no	no	20/2000	no
011793	23	male	right	Fall	60	no	yes	20/167	yes
011794	47	male	left	Traffic accident	7	yes	yes	20/500	no
011795	21	male	right	Fall	180	no	no	20/1667	no
011796	14	female	right	Fall	10	yes	yes	20/2000	no
011797	12	male	right	Fall	120	no	no	20/20	no
011798	59	male	left	Traffic accident	30	no	yes	20/50	no
011799	43	male	left	Fall	60	yes	yes	20/800	no
011800	21	male	both	Fall	28	yes	yes	NLP	no
011801	13	male	right	Blunt assault	10	no	yes	20/200	no
011802	23	male	right	Fall	50	yes	yes	20/250	no
011803	56	female	right	Fall	14	yes	yes	FC	no
011804	13	male	left	Fall	4	no	yes	FC	no
011805	10	female	right	Traffic accident	30	no	no	NLP	no
011806	44	male	right	Traffic accident	21	yes	no	20/40	no
011807	37	male	right	Fall	14	yes	no	NLP	no
011808	50	male	left	Fall	60	no	yes	20/50	no
011809	46	male	right	Fall	45	yes	yes	20/333	no
011810	30	male	left	Fall	22	yes	yes	20/67	no
011811	8	male	right	Fall	13	no	no	20/333	no
011812	45	male	left	Others	11	no	yes	HM	no
011813	38	male	left	Traffic accident	240	yes	no	NLP	no
011814	14	male	left	Fall	30	yes	yes	NLP	no
011815	64	female	left	Traffic accident	60	yes	no	HM	no
011816	12	male	right	Fall	18	yes	yes	LP	no
011817	35	male	right	Traffic accident	4	no	yes	NLP	no
011818	53	male	left	Traffic accident	6	yes	yes	NLP	yes
011819	47	male	left	Fall	180	yes	yes	20/33	yes
011820	7	male	left	Fall	30	no	no	HM	no
011821	42	female	right	Traffic accident	13	no	yes	HM	no
011822	7	female	right	Traffic accident	15	yes	yes	20/80	no
011823	16	male	right	Fall	10	no	no	20/250	no
011824	9	male	left	Others	60	no	no	20/200	no
011825	17	male	left	Fall	90	no	no	FC	no
011826	62	female	left	Fall	60	no	yes	20/67	no
011827	12	male	left	Traffic accident	9	no	yes	HM	no
011828	61	male	left	Fall	30	no	yes	HM	no
011829	8	female	right	Traffic accident	13	no	no	20/667	no
011830	26	male	left	Traffic accident	120	yes	yes	20/33	yes
011831	11	female	left	Fall	60	yes	yes	20/200	yes
011832	55	male	right	Traffic accident	9	yes	yes	LP	yes	0.1
011833	53	male	right	Fall	90	no	yes	20/667	no
011834	7	male	right	Traffic accident	15	no	yes	20/800	no
011835	55	male	right	Traffic accident	14	yes	no	FC	yes
011836	23	male	left	Traffic accident	9	yes	yes	NLP	yes	2
011837	53	male	right	Fall	8	no	yes	FC	no
011838	17	female	left	Fall	11	no	yes	FC	no
011839	38	male	right	Traffic accident	7	yes	no	LP	yes
011840	42	male	left	Traffic accident	1	no	yes	NLP	no
011841	11	female	right	Traffic accident	90	yes	yes	NLP	yes	2
011842	5	female	left	Fall	1	no	yes	20/1000	no
011843	11	female	right	Fall	8	no	yes	NLP	no
011844	16	male	left	Traffic accident	11	yes	yes	NLP	yes
011845	45	male	left	Others	2	no	no	LP	no
011846	13	male	right	Traffic accident	30	no	no	FC	no
011847	11	female	left	Fall	50	no	yes	FC	yes
011848	16	male	right	Traffic accident	30	yes	yes	20/667	yes
011849	53	male	left	Fall	7	yes	yes	FC	no
011850	67	male	left	Traffic accident	3	yes	yes	NLP	no
011851	10	male	right	Fall	1	yes	yes	HM	no
011852	55	male	left	Blunt assault	2	no	no	NLP	no
011853	17	male	left	Fall	5	yes	no	HM	yes	2
011854	18	male	right	Traffic accident	60	yes	yes	20/333	yes
011855	12	male	left	Traffic accident	3	no	yes	FC	no
011856	43	male	right	Fall	6	yes	yes	NLP	yes	24
011857	15	male	left	Blunt assault	15	no	no	20/167	no
011858	11	male	right	Traffic accident	6	yes	yes	NLP	yes
011859	67	male	left	Fall	14	yes	yes	20/167	yes	2
011860	7	female	right	Fall	270	yes	no	20/133	no
011861	17	male	right	Fall	2	no	yes	HM	yes
011862	25	male	right	Fall	8	yes	yes	LP	no
020001	17	male	right	Traffic accident	330	no	yes	20/400	no
020002	35	male	left	Traffic accident	3	no	no	FC	no
020003	4	male	right	Traffic accident	14	no	no	NLP	no
020004	17	male	left	Fall	204	yes	no	NLP	yes	0.1
020005	35	male	right	Traffic accident	19	yes	no	FC	yes	0.1
020006	43	male	right	Fall	1	no	no	FC	no
020007	28	male	left	Fall	14	no	yes	HM	no
020008	52	male	left	Fall	0	no	yes	NLP	no
020009	63	male	both	Traffic accident	56	no	no	NLP	no
050001	52	female	left	Fall	1	no	no	NLP	yes	0.5
050002	20	female	right	Blunt assault	61	no	yes	20/133	no
050003	40	male	both	Blunt assault	4	no	yes	20/50	no
050004	44	male	right	Others	6	no	yes	HM	no
050005	40	male	left	Blunt assault	15	no	yes	20/200	no
050006	15	male	left	Traffic accident	31	yes	no	HM	yes	24.0
050007	36	male	left	Traffic accident	10	yes	no	LP	yes
050008	46	male	right	Fall	92	yes	yes	20/20	yes
050009	52	male	right	Fall	0	yes	no	LP	no
050010	54	male	right	Others	4	no	no	20/133	no
050011	38	male	left	Fall	3	no	no	NLP	no
050012	45	male	right	Fall	31	yes	yes	HM	yes	168.0
050013	48	female	left	Fall	1	no	no	20/133	no
050014	26	male	left	Fall	0	yes	no	20/80	yes	3.0
050015	56	male	left	Blunt assault	0	no	yes	LP	no
050016	40	male	right	Blunt assault	0	no	no	20/40	no
050017	42	male	left	Others	1	no	no	NLP	no
080001	41	female	right	Fall	18	yes	no		yes	1.0
080002	54	male	right	Others	1	yes	no		yes
080003	42	male	right	Fall	2	no	no		no
080004	60	male	right	Fall	4	yes	no		no
080005	48	female	left	Others	4	yes	no		yes
080006	31	male	right	Fall	4	yes	no		no
080007	16	male	left	Traffic accident	1	no	no	NLP	no
080008	60	male	left	Others	4	yes	no	NLP	yes
080009	19	male	left	Traffic accident	1	yes	no	NLP	no
080010	49	male	left	Fall	6	yes	no		no
080011	62	male	right	Others	3	no	no		no
080012	32	female	left	Fall	0	no	no		no
080013	14	male	right	Traffic accident	3	yes	no	20/40	yes	14.0
080014	39	male	right	Traffic accident	30	yes	no		no
080015	21	male	left	Fall	5	yes	no		yes
080016	38	male	left	Others	1	no	no	LP	no
080017	24	male	left	Others	365	no	no	LP	no
080018	31	male	right	Fall	3	no	no		no
080019	16	male	right	Others	12	no	no		no
080020	15	female	right	Fall	3	yes	no		no
080021	48	male	left	Others	1	no	no		yes
080022	25	male	left	Fall	2	yes	no		no
080023		male	right	Fall		yes	no	NLP	no
080024	12	male	left	Traffic accident	8		no	20/33	yes
080025	44	male	right	Traffic accident	5	yes			no
080026	56	female	left	Others	17	no	no		no
080027	36	male		Fall	0	yes	no		no
080028	33	male			1	no	no		no
080029	51	female		Fall	3	no	no		no
080030	16	male		Blunt assault	7	no			no
080031	29	male		Fall	40	no	no		no
090001	31	female	right	Traffic accident	97	yes	no	HM	no
090002	12	male	left	Fall	1	no	no	20/2000	no
090003	37	male	right	Traffic accident	1	no	no	NLP	yes
090004	35	male	right	Traffic accident	2	no	yes	FC	yes
090005	24	male	right	Fall	11	no	yes	NLP	no
090006	47	male	left	Fall	1	no	no	NLP	no
090007	30	male	left	Traffic accident	11	no	yes	NLP	no
090008	32	male	left	Others	21	yes	yes	20/1000
090009	66	female	left	Fall	7	no	no	NLP	no
090010	32	male	left	Others	1	no	yes	NLP	no
090011	54	female	right	Traffic accident	14	no	no	20/100	no
090012	20	female	right	Traffic accident	1	no	yes	LP	no
090013	51	male	left	Others	20	no	no	NLP	no
090015	14	male	right	Fall	6	no	no	20/500	no
260001	45	male	both	Traffic accident	17	yes	yes	NLP	no
260002	10	male	left	Fall	7	no	yes	NLP	no
260003	47	male	left	Traffic accident	16	no	yes	FC	no
260004	53	female	left	Fall	10	yes	yes	LP	no
260005	58	male	left	Fall	17	no	yes	HM	no
260006	27	male	left	Fall	9	no	yes	FC	no
260007	56	male	left	Blunt assault	6	no	yes	NLP	no
260008	38	male	left	Others	5	no	yes	NLP	no
260009	48	male	left	Fall	1	no	yes	HM	no
260010	27	male		Fall	3	no	no		no
260011	45	male	left	Fall	158	no	yes	20/200	no
260012	31	male	left	Traffic accident	18	yes	no	LP	no
260013	19	male	left	Blunt assault	56	no	no	FC	no
260014	21	male	left	Traffic accident	8	no	yes	NLP	yes	0.1
260015	48	male	left	Traffic accident	27	no	yes	FC	no
260016	16	male	left	Traffic accident	15	yes	yes	HM	no
260017	41	male	left	Traffic accident	7	no		NLP	no
260018	47	male	left	Traffic accident	10	no	no	FC	no
260019	22	male	left	Traffic accident	46	yes	yes	NLP	no
260020	21	male	left	Blunt assault	17	no	no	20/50	no
260021	31	male	both	Traffic accident	30	no	yes	20/133	no
260022	40	male	left	Fall	4	no	no	LP	no
260023	34	male	left	Traffic accident	27	no	yes	FC	no
260024	55	female	left	Traffic accident	6	no		20/667	no
260025	65	male	right	Traffic accident	33	no		LP	no
260026	5	male		Fall	17	no	no		no
260027	45	male	right	Traffic accident	13	no		NLP	no
260028	20	male	right	Traffic accident	25	yes	yes	20/50	no
260029	16	female	right	Traffic accident	17	no		HM	no
260030	53	male	right	Fall	17	no		NLP	no
260031	64	male	right	Fall	4	no	yes	NLP	no
260032	16	male	right	Fall	9	no	no	FC	no
260033	23	male	right	Traffic accident	19	yes	yes	FC	no
260034	39	male	both	Traffic accident	44	no		LP	no
260035	52	male	both	Traffic accident	40	yes	yes	LP	no
260036	30	male	left	Fall	41	yes		20/50	no
260037	34	male	right	Fall	10	no	no	20/200	no
260038	9	male	right	Others	6	yes		NLP	no
260039	24	male	left	Traffic accident	32	yes		FC	yes	48.0
260040	49	male	left	Others	14	yes	yes	NLP	no
260041	59	male	left	Blunt assault	6	no	no	NLP	no
260042	76	female	left	Fall	12	no	yes	NLP	no
260043	49	male	right	Fall	7	no	no	20/67	no
260044	18	male	right	Fall	13	no	yes	20/133	no
260045	61	male	right	Fall	12	no	no	20/100	no
260046	49	male	left	Fall	8	no	yes	NLP	no
260047	56	male	left	Others	6	no	yes	NLP	no
260048	50	male	right	Fall	31	yes		20/50	yes
260049	45	male	right	Fall	4	no	yes	LP	no
260050	56	male	left	Traffic accident	9	no	no	FC	no
260051	15	male	left	Fall	13	yes	yes	HM	no
260052	38	male	right	Traffic accident	18	no	yes	20/2000	yes	24.0
260053	64	male	right	Others	6	yes	yes	NLP	no
260054	20	male	right	Fall	11	no	no	20/67	no
260055	25	male	right	Fall	1	no	yes	NLP	no
260056	56	male	left	Traffic accident	29	yes	yes	FC	no
260057	66	female	right	Traffic accident	8	yes	yes	NLP	no
260058	43	male	right	Fall	3	yes	yes	FC	no
260059	42	female	right	Traffic accident	10	yes	yes	HM	no
260060	34	male	both	Traffic accident	6	yes		FC	yes	6.0
260061	32	female	right	Traffic accident	36	no	no	NLP	no
260062	66	female	left	Traffic accident	15	no	no	20/167	no
260063	59	male	right	Blunt assault	13	no	no	20/200	no
260064	57	male	right	Traffic accident	8	no	no	FC	no
260065	58	male	right	Fall	12	no	yes	NLP	no
260066	48	male	right	Traffic accident	20	no	no	NLP	no
260067	12	male	left	Traffic accident	13	no	no	20/50	no
260068	40	male	left	Traffic accident	8	no	yes	NLP	no
260069	25	male	right	Fall	4	no	no	NLP	no
260070	30	male	right	Fall	3	no	yes	NLP	no
260071	18	female	left	Traffic accident	10	yes	yes	FC	no
260072	39	female	left	Traffic accident	15	no	yes	FC	no
260073	50	male	left	Fall	6	no	no	NLP	no
260074	39	male	left	Fall	9	no	no	NLP	no
260075	13	male	left	Traffic accident	9	no	no	LP	no
260076	58	male	left	Traffic accident	7	no	no	FC	no
260077	10	male	left	Fall	5	no	yes	HM	no
260078	49	male	left	Others	9	no	no	NLP	no
260079	28	male	left	Fall	4	no	yes	NLP	no
260080	19	male	left	Fall	28	yes	no	LP	no
260081	33	male	left	Traffic accident	25	yes	yes	20/67	no
260082	48	male	right	Traffic accident	7	no	yes	FC	no
260083	27	male	right	Traffic accident	14	no	no	20/67	no
260084	17	male	left	Fall	5	yes	yes	NLP	no
260085	55	male	right	Fall	1	yes	no	FC	no
260086	51	male	right	Fall	21	no	no	20/200	no
260087	51	male	left	Fall	89	no	no	20/133	no
260088	11	female	left	Fall	0	yes	yes	NLP	no
260089	56	male	left	Others	12	yes	no	NLP	no
260090	15	male	right	Traffic accident	8	yes		20/200	no
260091	32	female	left	Traffic accident	4	no	yes	NLP	no
260092	55	male	right	Others	1	no	no	LP	no
260093	7	male	left	Traffic accident	1	no		LP	no
260094	15	male	left	Fall	3	no	no	20/100	no
260095	13	male	right	Fall	10	no	yes	NLP	no
260096	34	male	left	Fall	10	no	no	NLP	no
260097	15	male	left	Fall	24	no	no	20/50	no
260098	43	male	left	Others	6	no	yes	NLP	no
260099	37	male	right	Fall	6	yes	no	NLP	no
260100	14	male	left	Others	10	yes	yes	NLP	no
280001	67	male	right	Traffic accident	2	yes	no	NLP	no
280002	54	male	right	Others	0	yes	no	LP	no
280003	16	male	right	Others	1	no	no	NLP	yes
280004	18	male	right	Traffic accident	3	yes	no	NLP	yes	24.0
280005	66	male	left	Fall	2	no	no	LP	no
280006	15	male	right	Others	43	no	no	NLP	no
280007	50	male	right	Fall	2	yes	no	NLP	no
280008	17	male	right	Fall	3	no	no	NLP	no
280009	18	male	right	Fall	5	no	no	NLP	no
280010	63	male	left	Others	14	no	no		no
280011	48	male	left	Traffic accident	4	yes	no	FC	no
280012	67	male	left	Others	8	no	no	NLP	no
280013	29	male	right	Traffic accident	0	yes	no	FC	no
280014	17	male	right	Traffic accident	0	no	no	LP	no
280015	60	male	right	Others	98		no	FC	no
280016	12	male	right	Traffic accident	2	no	no	20/250	no
280017	66	male	left	Fall	14	no	yes	20/200	no
280018	32	male	left	Traffic accident	1	no	no	NLP	no
410001	60	male	left	Others	5	no	yes	NLP	no
410002	16	male	left	Traffic accident	7	no	yes	FC	no
410003	54	male	right	Fall	8	no	no	FC	no
410004	56	male	left	Traffic accident	3	yes	yes	HM	no
410005	20	male	left	Others	9	yes	yes	NLP	yes	0.5
410006	32	female	right	Traffic accident	23	no	yes	20/67	no
410007	53	male	right	Fall	21	no	no	HM	no
410008	29	male	left	Fall	11	yes	no	NLP	yes	0.5
410009	32	male	right	Fall	0	no	yes	20/500	no
410010	59	female	left	Others	0	no	no	FC	no
410011	79	male	left	Fall	3	no	no	HM	no
410012	48	male	left	Fall	1	yes	yes	HM	no
410013	62	male	left	Fall	1	no	yes	NLP	no
410014	43	male	left	Traffic accident	1	no	yes	HM	no
420001	36	male	left	Others	365	yes	yes	NLP	yes
420002	29	male	left	Blunt assault	0	no	yes	20/40	no
420003	30	male		Blunt assault	2	no	yes		no
420004	47	male		Traffic accident	0	no	yes		no
420005	21	male	right	Others	0	no	no	20/200	no
420006	37	male	left	Others	0	no	no	NLP	no
420007	13	male	right	Traffic accident	10	no	no	20/200	no
420008	18	male	left	Traffic accident	1	yes	yes	FC	no
420009	22	male	right	Traffic accident	0	yes	yes	NLP	yes
420010	35	male		Blunt assault	0	no	yes		no
420011	26	male	right	Traffic accident	0	no	yes	FC	no
420012	33	male	left	Others	0	no	yes	HM	no
420013	38	male	left	Blunt assault	0	no	yes	20/200	no
420014	51	male	left	Traffic accident	0	yes	yes	20/50	no
420015	47	male	left	Blunt assault	0	no	yes	LP	no
420016	51	male		Others	0	no	yes		no
420017	32	male		Fall	0	no	no		no
420018	34	female	left	Traffic accident	1	no	no	LP	yes	0.5
420019	62	male		Fall	0	yes	no		no
420020	61	male	right	Others	0	yes	yes	LP	yes	0.5
420021	55	male	left	Others	0	no	yes	FC	no
420022	51	female	left	Others	0	no	yes	NLP	no
420023	42	male	right	Blunt assault	0	no	yes	20/67	no
420024	18	male		Traffic accident	4	no	no		yes	3.0
420025	50	male		Blunt assault	0	yes	no		no
420026		male
420027	17	male		Fall	1	yes	no		no
420028	49	male	right	Fall	0	yes	yes	FC	no
420029	68	male	left	Traffic accident	2	no	yes	NLP	no
420030	66	male	right	Others	0	no	no	NLP	no
430001	8	male	right	Others	9	no	no	LP	no
430002	24	male	left	Fall	26	yes	yes	NLP	no
430003	21	male	left	Others	2	no	no	20/33	no
430005	16	male	right	Traffic accident	3	no	no	20/133	no
430006	15	male	right	Traffic accident	1	yes	yes	NLP	no
430007	14	male	right	Traffic accident	1	no	no	20/133	no
430011	37	female	right	Traffic accident	1	no	yes	LP	no
580001		male	right	Fall	32	no	no		yes	0.2
580002	10	male	left	Fall	0	no	no	LP	no
580003	47	male	right	Blunt assault	0	no	yes	FC	no
580004	14	female	right	Fall	2	no	yes	NLP	no
580005	26	male	left	Blunt assault	2	no	yes	20/50	no
580006	15	male	right	Traffic accident	11	yes		20/400	yes	2.0
580007	42	male	left	Fall	1	no	no	HM	yes	0.5
580008	23	male	both	Others	0	yes	yes	20/200	yes	5.0
580009	34	female	right	Others	0	no	yes	20/250	no
580010	56	male	left	Fall	0			FC	no
580011	41	male	right	Others	0	no	no	NLP	no
580012	37	male	left	Others	0	no	no	20/200	no
580013	20	female	right	Others	0	no	yes	20/50	no
580014	54	female	left	Others	0	no	yes	20/400	no
580015	35	male	right	Fall	0	no	yes	NLP	no
580016	14	male	right	Fall	0	no	no	20/200	no
580017	14	male	right	Fall	0	no	no	20/667	no
580018	55	male	left	Others	0	no	no	20/133	no
580019	26	male	right	Others	2	no	yes	20/200	no
580020	19	male	left	Fall	10	no	no	LP	no
580021		male
580022		male	left	Fall	2	no	no		no
580023	42	male	right	Fall	7		no	LP
580024		male
580025		female	right		1	no	no	HM	no
580026		male	right	Others	16		yes	20/67
580027		male	left	Traffic accident	2	no	yes	20/67	no
580028		female	left	Others	0	no		20/50	no
590001	46	female	right	Traffic accident	11	yes	yes	NLP	yes
590002	44	male	right	Fall	7	no	yes	LP	no
590003	24	female	left	Traffic accident	27	no	yes	20/50	no
590004	43	male	left	Traffic accident	8	no	no	LP	no
590005	29	male	right	Traffic accident	9	no	yes	FC	no
590006	32	male	right	Others	9	no	yes	NLP	no
590007	29	male	left	Fall	7	no	yes	NLP	yes
590008	32	male	right	Fall	9	no	yes	NLP	no
590009	34	male	right	Traffic accident	20	yes	yes	NLP	yes
590010		male	right	Traffic accident		no	yes	NLP	no
590011	15	male	left	Traffic accident	3	no	yes	NLP	no
680001	28	male		Others	47	no	yes		yes
680002	49	male	right	Others	28	yes	yes	NLP	no
680003	64	male	right	Fall	5	no	no	NLP	no
680004	52	male	left	Others	34	yes	yes	FC	no
680005	24	male	right	Fall	8	no	yes	NLP	no
680006	39	female	right	Traffic accident	30		yes	20/200	no
680007	48	male	right	Traffic accident	12	no	yes	20/100	no
680008	67	male	left	Others	152	no	no	FC	yes	1.0
680009	36	male	left	Others	11	yes	yes	NLP	no
680010	59	male	right	Traffic accident	12	no	no	20/200	yes	0.5
680011	47	female	left	Fall	5	no	yes	20/33	no
680012	51	male	left	Fall	35	no	yes	HM	no
680013	22	male	left	Traffic accident	34	yes	yes	FC	yes	12.0
680014	60	male	right	Traffic accident	9	no	yes	HM	no
680015	7	female	right	Others	12	no	yes	LP	no
680016	31	male	right	Others	3	yes	yes	NLP	yes	1.0
680017	17	male	right	Fall	15	no	no	NLP	no
680018	48	male	left	Others	27	yes	yes	HM	yes	192.0
700001	12	male	right	Fall	15	no	yes	LP	no
700002	54	male	left	Fall	179	no	yes	20/1000	no
700003	56	male	right	Fall	33	no	no	20/40	yes	24.0
700004	14	female	left	Fall	1	no	yes	NLP	yes	0.1
700005	27	male	right	Traffic accident	3	yes	yes	20/133	no
700006	14	male	left	Traffic accident	5	no	no	NLP	no
700007	29	male		Traffic accident	2	no	yes		no
700008	8	female	right	Traffic accident	21	yes	no	NLP	no
700009	9	female	left	Fall	28	yes	yes	NLP	yes	192.0
700010	55	male		Traffic accident	14	no	no		yes	1.0
700011	59	male	left	Fall	1	no	no	LP	yes	5.0
700012	46	male	right	Fall	21	yes	yes	20/167	yes	72.0
700013	28	male	left	Others	20	no	yes	20/25	no
700014	52	male	left	Blunt assault	1	no	yes	20/50	no
700015	50	male		Fall	4	no	yes		no
700016	68	male	left	Fall	7	no	yes	HM	no
700017	3	female	right	Traffic accident	0	no	yes	LP	no
700018	29	male		Traffic accident	17	yes	yes		yes	20.0
700019	52	male	right	Blunt assault	12	no	no	20/200	no
700020	44	male	left	Fall	2	no	no	NLP	no
700021	28	male	left	Others	19	yes	yes	HM	yes	0.2
700022	22	female	left	Others	4	no	no	NLP	no
700023	29	male		Fall	7	no	yes		no
700024	42	male		Fall	20	no	yes		yes
700025	66	male	left	Fall	10	no	yes	LP	no
700026	0	male		Fall	87	no	no		no
700027	7	male		Fall	1	yes	yes		yes	0.1
700028	17	male		Traffic accident	2	no	yes		no
700029	46	female		Traffic accident	2	yes	yes		no
700030	50	male		Traffic accident	0	yes	yes		yes
710001	54	male	left	Traffic accident	48	yes	no	NLP	yes	2.0
710002	67	male	left	Traffic accident	39	no	no	NLP	yes	2.0
710003	20	male	left	Traffic accident	23	no	no	FC	yes	16.0
710004	24	male	left	Traffic accident	176	yes	no	LP	yes	13.0
710005	48	male	right	Fall	108	yes	yes	FC	no
710006	15	male	left	Traffic accident	24	no	no	NLP	yes
710007	20	male	left	Traffic accident	8	no	no	LP	no
710008	52	male	left	Fall	55	no	yes	NLP	no
710010	59	female	left	Traffic accident	9	no	yes	HM	no
710011	47	male	left	Traffic accident	69	no	no	20/167	yes	2.0
710012	39	male	right	Traffic accident	84	yes	no	HM	yes	0.5
710013	23	male	both	Fall	14	no	no	20/67	no
710014	28	male	right	Traffic accident	100	yes	yes	LP	yes
710015	15	male	right	Traffic accident	76	no	yes	NLP	yes	uk
710016	30	male	right	Traffic accident	16	yes	no	NLP	yes	uk
710017	51	male	left	Fall	38	yes	no	NLP	yes	1.0
710018	45	male	left	Blunt assault	24	no	yes	NLP	no
710019		male	left	Fall		no	yes		no
710020	63	male	right	Traffic accident	25	no	yes	FC	no
710021	53	male	left	Fall	18	no	no	HM	no
770001	56	male	left	Fall	44	yes	yes	NLP	no
770002	52	male	left	Traffic accident	61	yes	yes	NLP	no
770003	53	male	left	Fall	95	yes	yes	NLP	no
770004	26	female	right	Others	2	no	no	NLP	no
770005	27	male	left	Traffic accident	28	yes	yes	NLP	no
770006	44	male	right	Traffic accident	10	yes	yes	NLP	no
770007	61	male	right	Others	9	yes	yes	NLP	no
770008	51	male	left	Others	11	yes	yes	NLP	no
770009	45	male	left	Others	7	yes	yes	NLP	no
770010	64	male	left	Traffic accident	1	yes	no	NLP	no
770011	50	male	left	Traffic accident	10	yes	yes	NLP	no
770012	38	male	left	Others	9	no	yes	NLP	no
770013	66	male	left	Others	8	yes	yes	NLP	no
770014	58	male	right	Traffic accident	8	yes	yes	NLP	no
770015	16	male	right	Traffic accident	13	yes	yes	NLP	no
770016	20	male	right	Fall	8	no	yes	NLP	no
770017	57	male	left	Traffic accident	8	yes	yes	NLP	no

[truncated: 21 more sheets: eFig.2, eFig.4, eFig.5A, eFig.5B, eFig.5C, eFig.6A, eFig.6B, eFig.6c, eFig.6D, eFig.6E, eFig.6F, eFig.7A, eFig.7B, eFig.8A, eFig.8B, eFig.8C, eFig.10, eFig.11A-D, eFig.11E, eFig.12A …]
